# Supplementary material for: Effectiveness of decontamination protocols when analyzing ancient DNA preserved in dental calculus
Source: Sci Rep. 2021 Apr 2;11:7456. doi: 10.1038/s41598-021-86100-w (PMC8018977; doi:10.1038/s41598-021-86100-w)
Supplement: Supplementary file 1 — Supplementary Files. [file 41598_2021_86100_MOESM1_ESM.xlsx]

## Sheet: Title-Page
Title: Effectiveness of decontamination protocols when analyzing ancient DNA preserved in dental calculus
Authors	Affiliation
Andrew Farrer	University of Adelaide
Sterling Wright	Penn State University
Emily Skelly	University of Adelaide
Raphael Eisenhofer	University of Adelaide
Keith Dobney	University of Sydney
Laura Weyrich	Penn State University

## Sheet: G-test1_AbsentInControls
OTU	Test-Statistic	P	FDR_P	Bonferroni_P	No_treatment_mean	UV_mean	Bleach_mean	UV_bleach_mean	EDTA_mean	taxonomy
29391	59085.9	0	0	0	0	0	883.667	20411.3	282.8	d__Bacteria; p__Firmicutes; c__Bacilli; o__Bacillales; g__Gemella; s__Gemella morbillorum
641148	52477.1	0	0	0	0	0	1539.67	20239.7	1590.6	d__Bacteria; p__Proteobacteria; c__Betaproteobacteria; o__Neisseriales; f__Neisseriaceae; g__Neisseria; s__Neisseria sp. oral taxon 014
490	46011.3	0	0	0	0	0	817.5	17958	2868.4	d__Bacteria; p__Proteobacteria; c__Betaproteobacteria; o__Neisseriales; f__Neisseriaceae; g__Neisseria; s__Neisseria sicca
1660	46465.9	0	0	0	0	0	866.667	16041.8	131.8	d__Bacteria; p__Actinobacteria; c__Actinobacteria; o__Actinomycetales; f__Actinomycetaceae; g__Schaalia; s__Schaalia odontolytica
46125	22321.3	0	0	0	0	0	473	8430.83	642.2	d__Bacteria; p__Firmicutes; c__Bacilli; o__Lactobacillales; f__Aerococcaceae; g__Abiotrophia; s__Abiotrophia defectiva
1715052	15191.8	0	0	0	0	0	67.1667	5150.5	149	d__Bacteria; p__Proteobacteria; c__Betaproteobacteria; o__Neisseriales; f__Neisseriaceae; g__Neisseria; s__Neisseria sp. HMSC064E01
997829	7671.1	0	0	0	0	0	498.167	3158.17	314	d__Bacteria; p__Bacteroidetes; c__Bacteroidia; o__Bacteroidales; f__Porphyromonadaceae; g__Porphyromonas; s__Porphyromonas sp. KLE 1280
135083	6675.71	0	0	0	0	218.6	321	3117.5	386.4	d__Bacteria; p__Firmicutes; c__Negativicutes; o__Selenomonadales; f__Selenomonadaceae; g__Selenomonas; s__Selenomonas noxia
28037	6274.22	0	0	0	0	0	334.833	2491.17	172	d__Bacteria; p__Firmicutes; c__Bacilli; o__Lactobacillales; f__Streptococcaceae; g__Streptococcus; s__Streptococcus mitis
860	7085.41	0	0	0	0	0	106	2368	0	d__Bacteria; p__Fusobacteria; c__Fusobacteriia; o__Fusobacteriales; f__Fusobacteriaceae; g__Fusobacterium; s__Fusobacterium periodonticum
652706	5799.24	0	0	0	0	314	62.5	2196.5	0	d__Bacteria; p__Firmicutes; c__Clostridia; o__Clostridiales; f__Lachnospiraceae; g__Oribacterium; s__Oribacterium sp. oral taxon 078
1715079	6331.81	0	0	0	0	0	0	2157.67	142.8	d__Bacteria; p__Proteobacteria; c__Betaproteobacteria; o__Neisseriales; f__Neisseriaceae; g__Neisseria; s__Neisseria sp. HMSC077D05
29466	6053.35	0	0	0	0	0	72.1667	2004	0	d__Bacteria; p__Firmicutes; c__Negativicutes; o__Veillonellales; f__Veillonellaceae; g__Veillonella; s__Veillonella parvula
1739348	4885.1	0	0	0	0	0	85.6667	1932.67	501.6	d__Bacteria; p__Proteobacteria; c__Betaproteobacteria; o__Neisseriales; f__Neisseriaceae; g__Neisseria; s__Neisseria sp. HMSC072F04
712359	5515.95	0	0	0	0	0	81.8333	1843	0	d__Bacteria; p__Fusobacteria; c__Fusobacteriia; o__Fusobacteriales; f__Leptotrichiaceae; g__Leptotrichia; s__Leptotrichia sp. oral taxon 215
1203556	4563.66	0	0	0	0	0	172	1597.17	0	d__Bacteria; p__Actinobacteria; c__Actinobacteria; o__Actinomycetales; f__Actinomycetaceae; g__Actinomyces; s__Actinomyces sp. HPA0247
729	4197.23	0	0	0	0	0	52.6667	1546.83	120.8	d__Bacteria; p__Proteobacteria; c__Gammaproteobacteria; o__Pasteurellales; f__Pasteurellaceae; g__Haemophilus; s__Haemophilus parainfluenzae
739	3403.91	0	0	0	0	0	217.5	1473	334	d__Bacteria; p__Proteobacteria; c__Gammaproteobacteria; o__Pasteurellales; f__Pasteurellaceae; g__Aggregatibacter; s__Aggregatibacter segnis
46124	3401.32	0	0	0	0	0	0	1227.5	315	d__Bacteria; p__Firmicutes; c__Bacilli; o__Lactobacillales; f__Carnobacteriaceae; g__Granulicatella; s__Granulicatella adiacens
840	2608.91	0	0	0	0	0	427.167	902.667	0	d__Bacteria; p__Bacteroidetes; c__Bacteroidia; o__Bacteroidales; f__Prevotellaceae; g__Prevotella; s__Prevotella loescheii
467210	2016.83	0	0	0	0	73.4	178.333	835.333	0	d__Bacteria; p__Firmicutes; c__Clostridia; o__Clostridiales; f__Lachnospiraceae; g__Lachnoanaerobaculum; s__Lachnoanaerobaculum saburreum
936595	2309.83	0	0	0	0	0	201.5	833.833	0	d__Bacteria; p__Firmicutes; c__Clostridia; o__Clostridiales; f__Lachnospiraceae; g__Lachnoanaerobaculum; s__Lachnoanaerobaculum sp. OBRC5-5
651609	2348.4	0	0	0	0	0	74.8333	815.167	0	d__Bacteria; p__Actinobacteria; c__Actinobacteria; o__Actinomycetales; f__Actinomycetaceae; g__Actinomyces; s__Actinomyces sp. oral taxon 180
653385	2354.29	0	0	0	0	0	70.6667	814.667	0	d__Bacteria; p__Actinobacteria; c__Actinobacteria; o__Actinomycetales; f__Actinomycetaceae; g__Actinomyces; s__Actinomyces sp. oral taxon 849
649739	755.009	0	0	0	0	96.8	143.667	0	339.8	d__Bacteria; p__Actinobacteria; c__Actinobacteria; o__Actinomycetales; f__Actinomycetaceae; g__Actinomyces; s__Actinomyces sp. oral taxon 848
200	720.257	0	0	0	0	0	165.167	0	224	d__Bacteria; p__Proteobacteria; c__Epsilonproteobacteria; o__Campylobacterales; f__Campylobacteraceae; g__Campylobacter; s__Campylobacter curvus
671213	459.034	0	0	0	0	0	0	0	143.6	d__Bacteria; p__Fusobacteria; c__Fusobacteriia; o__Fusobacteriales; f__Leptotrichiaceae; g__Leptotrichia; s__Leptotrichia sp. oral taxon 225
1056807	446.159	0	0	0	0	0	0	0	139.6	d__Bacteria; p__Proteobacteria; c__Betaproteobacteria; o__Neisseriales; f__Neisseriaceae; g__Morococcus; s__Morococcus cerebrosus
712528	293.026	0	0	0	0	93.8	61.6667	0	115.8	d__Bacteria; p__Firmicutes; c__Negativicutes; o__Selenomonadales; f__Selenomonadaceae; g__Selenomonas; s__Selenomonas sp. oral taxon 126
111015	332.167	0	0	0	0	0	78.3333	0	102.2	d__Bacteria; p__Actinobacteria; c__Actinobacteria; o__Actinomycetales; f__Actinomycetaceae; g__Actinomyces; s__Actinomyces radicidentis
485	324.494	0	0	0	0	0	0	0	101.8	d__Bacteria; p__Proteobacteria; c__Betaproteobacteria; o__Neisseriales; f__Neisseriaceae; g__Neisseria; s__Neisseria gonorrhoeae
1054217	592.038	0	0	0	0	210.4	0	0	81.8	d__Archaea; p__Euryarchaeota; c__Thermoplasmata; o__Thermoplasmatales; s__Thermoplasmatales archaeon BRNA1
1291540	608.144	0	0	0	0	218	0	0	75.8	d__Archaea; p__Euryarchaeota; c__Thermoplasmata; o__Methanomassiliicoccales; f__Candidatus Methanomethylophilaceae; g__Candidatus Methanomethylophilus; s__Candidatus Methanomethylophilus alvus
1408281	470.458	0	0	0	0	169.4	0	0	55.4	d__Bacteria; p__Elusimicrobia; c__Endomicrobia; o__Endomicrobiales; f__Endomicrobiaceae; g__Endomicrobium; s__Endomicrobium proavitum
457402	171.946	0	0	0	0	0	0	0	54.4	d__Bacteria; p__Firmicutes; c__Clostridia; o__Clostridiales; f__Eubacteriaceae; g__Eubacterium; s__Eubacterium sp. 3_1_31
1904640	132.049	0	0	0	0	0	0	0	42	d__Bacteria; p__Proteobacteria; c__Betaproteobacteria; s__Betaproteobacteria bacterium GR16-43
1744	96.6669	0	0	0	0	0	0	0	31	d__Bacteria; p__Actinobacteria; c__Actinobacteria; o__Propionibacteriales; f__Propionibacteriaceae; g__Propionibacterium; s__Propionibacterium freudenreichii
1458426	2260.3	0	0	0	0	703.2	0	0	0	d__Bacteria; p__Proteobacteria; c__Betaproteobacteria; o__Burkholderiales; f__Comamonadaceae; g__Serpentinomonas; s__Serpentinomonas mccroryi
133926	1181.07	0	0	0	0	203	405.167	0	0	d__Bacteria; p__Actinobacteria; c__Coriobacteriia; o__Coriobacteriales; f__Atopobiaceae; g__Olsenella; s__Olsenella uli
1531429	1099.58	0	0	0	0	342.6	0	0	0	d__Bacteria; p__Actinobacteria; c__Coriobacteriia; o__Coriobacteriales; f__Coriobacteriaceae; s__Coriobacteriaceae bacterium 68-1-3
218538	962.991	0	0	0	0	0	300.167	0	0	d__Bacteria; p__Firmicutes; c__Negativicutes; o__Veillonellales; f__Veillonellaceae; g__Dialister; s__Dialister invisus
102148	758.059	0	0	0	0	0	236.5	0	0	d__Bacteria; p__Firmicutes; c__Erysipelotrichia; o__Erysipelotrichales; f__Erysipelotrichaceae; g__Solobacterium; s__Solobacterium moorei
1382	699.584	0	0	0	0	0	218.333	0	0	d__Bacteria; p__Actinobacteria; c__Coriobacteriia; o__Coriobacteriales; f__Atopobiaceae; g__Atopobium; s__Atopobium parvulum
1313	580.488	0	0	0	0	0	181.333	0	0	d__Bacteria; p__Firmicutes; c__Bacilli; o__Lactobacillales; f__Streptococcaceae; g__Streptococcus; s__Streptococcus pneumoniae
971	562.678	0	0	0	0	175.8	0	0	0	d__Bacteria; p__Firmicutes; c__Negativicutes; o__Selenomonadales; f__Selenomonadaceae; g__Selenomonas; s__Selenomonas ruminantium
1328	554.202	0	0	0	0	0	173.167	0	0	d__Bacteria; p__Firmicutes; c__Bacilli; o__Lactobacillales; f__Streptococcaceae; g__Streptococcus; s__Streptococcus anginosus
265429	415.26	0	0	0	0	130	0	0	0	d__Bacteria; p__Proteobacteria; c__Gammaproteobacteria; o__Xanthomonadales; f__Xanthomonadaceae; g__Silanimonas; s__Silanimonas lenta
84112	254.331	0	0	0	0	80	0	0	0	d__Bacteria; p__Actinobacteria; c__Coriobacteriia; o__Eggerthellales; f__Eggerthellaceae; g__Eggerthella; s__Eggerthella lenta
1869227	248.538	0	0	0	0	78.2	0	0	0	d__Bacteria; s__bacterium
1852373	245.963	0	0	0	0	77.4	0	0	0	d__Bacteria; p__Firmicutes; c__Tissierellia; o__Tissierellales; f__Peptoniphilaceae; g__Murdochiella; s__Murdochiella vaginalis
189723	243.603	0	0	0	0	0	76.6667	0	0	d__Bacteria; p__Bacteroidetes; c__Bacteroidia; o__Bacteroidales; f__Prevotellaceae; g__Prevotella; s__Prevotella micans
1884263	242.894	0	0	0	0	81.2	47.5	0	0	d__Bacteria; p__Firmicutes; c__Negativicutes; o__Selenomonadales; f__Selenomonadaceae; g__Selenomonas; s__Selenomonas sp. oral taxon 920
1720198	233.734	0	0	0	0	73.6	0	0	0	d__Bacteria; p__Actinobacteria; c__Actinobacteria; o__Actinomycetales; f__Actinomycetaceae; g__Actinomyces; s__Actinomyces provencensis
28126	220.002	0	0	0	0	0	69.3333	0	0	d__Bacteria; p__Bacteroidetes; c__Bacteroidia; o__Bacteroidales; f__Prevotellaceae; g__Prevotella; s__Prevotella buccae
221027	211.957	0	0	0	0	0	66.8333	0	0	d__Bacteria; p__Spirochaetes; c__Spirochaetia; o__Spirochaetales; f__Spirochaetaceae; g__Treponema; s__Treponema putidum
1588755	208.202	0	0	0	0	0	65.6667	0	0	d__Bacteria; p__Firmicutes; c__Tissierellia; o__Tissierellales; f__Peptoniphilaceae; g__Parvimonas; s__Parvimonas sp. KA00067
156456	194.257	0	0	0	0	0	61.3333	0	0	d__Bacteria; p__Firmicutes; c__Negativicutes; o__Veillonellales; f__Veillonellaceae; g__Anaeroglobus; s__Anaeroglobus geminatus
82203	193.721	0	0	0	0	0	61.1667	0	0	d__Bacteria; p__Firmicutes; c__Negativicutes; o__Selenomonadales; f__Selenomonadaceae; g__Centipeda; s__Centipeda periodontii
471189	189.323	0	0	0	0	59.8	0	0	0	d__Bacteria; p__Actinobacteria; c__Coriobacteriia; o__Eggerthellales; f__Eggerthellaceae; g__Gordonibacter; s__Gordonibacter pamelaeae
1797112	186.748	0	0	0	0	59	0	0	0	d__Bacteria; p__Actinobacteria; c__Coriobacteriia; o__Coriobacteriales; f__Atopobiaceae; g__Olsenella; s__Olsenella sp. kh2p3
1261	186.748	0	0	0	0	0	59	0	0	d__Bacteria; p__Firmicutes; c__Clostridia; o__Clostridiales; f__Peptostreptococcaceae; g__Peptostreptococcus; s__Peptostreptococcus anaerobius
508460	186.105	0	0	0	0	58.8	0	0	0	d__Bacteria; p__Synergistetes; c__Synergistia; o__Synergistales; f__Synergistaceae; g__Cloacibacillus; s__Cloacibacillus evryensis
1841863	179.025	0	0	0	0	56.6	0	0	0	d__Bacteria; p__Actinobacteria; c__Coriobacteriia; o__Eggerthellales; f__Eggerthellaceae; g__Gordonibacter; s__Gordonibacter massiliensis
131111	177.095	0	0	0	0	56	0	0	0	d__Bacteria; p__Actinobacteria; c__Actinobacteria; o__Actinomycetales; f__Actinomycetaceae; g__Schaalia; s__Schaalia turicensis
1458425	173.233	0	0	0	0	54.8	0	0	0	d__Bacteria; p__Proteobacteria; c__Betaproteobacteria; o__Burkholderiales; f__Comamonadaceae; g__Serpentinomonas; s__Serpentinomonas raichei
1842537	152.64	0	0	0	0	48.4	0	0	0	d__Bacteria; p__Proteobacteria; c__Betaproteobacteria; o__Burkholderiales; f__Comamonadaceae; g__Hydrogenophaga; s__Hydrogenophaga sp. RAC07
53418	326.128	0	0	0	23.6	91.2	0	0	127.2	d__Bacteria; p__Spirochaetes; c__Spirochaetia; o__Spirochaetales; f__Spirochaetaceae; g__Treponema; s__Treponema lecithinolyticum
81462	280.646	0	0	0	50.6	126.8	55.6667	0	0	d__Bacteria; p__Synergistetes; c__Synergistia; o__Synergistales; f__Synergistaceae; g__Thermanaerovibrio; s__Thermanaerovibrio acidaminovorans
83816	173.233	0	0	0	54.8	0	0	0	0	d__Archaea; p__Euryarchaeota; c__Methanobacteria; o__Methanobacteriales; f__Methanobacteriaceae; g__Methanobrevibacter; s__Methanobrevibacter ruminantium
310300	257.133	0	0	0	58	81.2	0	0	0	d__Bacteria; p__Bacteroidetes; c__Bacteroidia; o__Bacteroidales; f__Bacteroidaceae; g__Bacteroides; s__Bacteroides pyogenes
2051	191.254	0	0	0	60.4	0	0	0	0	d__Bacteria; p__Actinobacteria; c__Actinobacteria; o__Actinomycetales; f__Actinomycetaceae; g__Mobiluncus; s__Mobiluncus curtisii
428712	685.952	0	0	0	62	393.8	69.5	0	107.8	d__Bacteria; p__Synergistetes; c__Synergistia; o__Synergistales; f__Synergistaceae; g__Jonquetella; s__Jonquetella anthropi
712401	206.7	0	0	0	65.2	0	0	0	0	d__Bacteria; p__Proteobacteria; c__Betaproteobacteria; o__Neisseriales; f__Neisseriaceae; g__Neisseria; s__Neisseria sp. oral taxon 020
1265	207.988	0	0	0	65.6	0	0	0	0	d__Bacteria; p__Firmicutes; c__Clostridia; o__Clostridiales; f__Ruminococcaceae; g__Ruminococcus; s__Ruminococcus flavefaciens
1082851	209.275	0	0	0	66	0	0	0	0	d__Bacteria; p__Proteobacteria; c__Betaproteobacteria; o__Burkholderiales; f__Comamonadaceae; g__Comamonas; s__Comamonas serinivorans
199	600.834	0	0	0	66.2	0	205.167	0	218.6	d__Bacteria; p__Proteobacteria; c__Epsilonproteobacteria; o__Campylobacterales; f__Campylobacteraceae; g__Campylobacter; s__Campylobacter concisus
1227267	210.562	0	0	0	66.4	0	0	0	0	d__Bacteria; p__Fusobacteria; c__Fusobacteriia; o__Fusobacteriales; f__Leptotrichiaceae; g__Leptotrichia; s__Leptotrichia sp. oral taxon 879
28131	4221.39	0	0	0	67.2	0	403.833	1946.83	210.6	d__Bacteria; p__Bacteroidetes; c__Bacteroidia; o__Bacteroidales; f__Prevotellaceae; g__Prevotella; s__Prevotella intermedia
157692	4325.79	0	0	0	70.2	0	0	1451.33	0	d__Bacteria; p__Fusobacteria; c__Fusobacteriia; o__Fusobacteriales; f__Leptotrichiaceae; g__Leptotrichia; s__Leptotrichia goodfellowii
1496	228.584	0	0	0	72	0	0	0	0	d__Bacteria; p__Firmicutes; c__Clostridia; o__Clostridiales; f__Peptostreptococcaceae; g__Clostridioides; s__Clostridioides difficile
1303	48525.4	0	0	0	72.4	0	2187.5	19563.3	1612	d__Bacteria; p__Firmicutes; c__Bacilli; o__Lactobacillales; f__Streptococcaceae; g__Streptococcus; s__Streptococcus oralis
712117	20013.5	0	0	0	72.4	0	171.333	6723.33	0	d__Bacteria; p__Actinobacteria; c__Actinobacteria; o__Actinomycetales; f__Actinomycetaceae; g__Actinomyces; s__Actinomyces sp. oral taxon 170
179636	235.021	0	0	0	74	0	0	0	0	d__Bacteria; p__Proteobacteria; c__Betaproteobacteria; o__Burkholderiales; f__Comamonadaceae; g__Alicycliphilus; s__Alicycliphilus denitrificans
190977	247.894	0	0	0	78	0	0	0	0	d__Archaea; p__Euryarchaeota; c__Methanobacteria; o__Methanobacteriales; f__Methanobacteriaceae; g__Methanobrevibacter; s__Methanobrevibacter wolinii
796937	180.98	0	0	0	85.2	68.8	76.1667	0	127.6	d__Bacteria; p__Firmicutes; c__Clostridia; o__Clostridiales; f__Peptostreptococcaceae; g__Peptoanaerobacter; s__Peptoanaerobacter stomatis
712437	1685.89	0	0	0	85.4	0	273.667	938.833	254.4	d__Bacteria; p__Bacteroidetes; c__Bacteroidia; o__Bacteroidales; f__Porphyromonadaceae; g__Porphyromonas; s__Porphyromonas sp. oral taxon 278
633701	4785.9	0	0	0	88.4	73.8	365.167	2313.5	168.4	d__Bacteria; p__Bacteroidetes; c__Bacteroidia; o__Bacteroidales; f__Prevotellaceae; g__Prevotella; s__Prevotella saccharolytica
1321785	10343.2	0	0	0	88.8	0	582.833	4518.17	537.8	d__Bacteria; p__Firmicutes; c__Negativicutes; o__Selenomonadales; f__Selenomonadaceae; g__Selenomonas; s__Selenomonas sp. oral taxon 892
1581061	46514	0	0	0	95.4	0	866	17531.2	1060.4	d__Bacteria; p__Firmicutes; c__Bacilli; o__Lactobacillales; f__Aerococcaceae; g__Abiotrophia; s__Abiotrophia sp. HMSC24B09
157688	1694.99	0	0	0	96	0	52.8333	824.5	163.8	d__Bacteria; p__Fusobacteria; c__Fusobacteriia; o__Fusobacteriales; f__Leptotrichiaceae; g__Leptotrichia; s__Leptotrichia hofstadii
1736406	307.114	0	0	0	96.4	0	0	0	0	d__Bacteria; p__Proteobacteria; c__Gammaproteobacteria; o__Xanthomonadales; f__Rhodanobacteraceae; g__Rhodanobacter; s__Rhodanobacter sp. Soil772
851	19357	0	0	0	97.8	67.4	427.333	7969.83	848	d__Bacteria; p__Fusobacteria; c__Fusobacteriia; o__Fusobacteriales; f__Fusobacteriaceae; g__Fusobacterium; s__Fusobacterium nucleatum
45634	1550.7	0	0	0	103	0	377.5	816.833	108.2	d__Bacteria; p__Firmicutes; c__Bacilli; o__Lactobacillales; f__Streptococcaceae; g__Streptococcus; s__Streptococcus cristatus
294710	394.557	0	0	0	105	111.2	0	0	0	d__Bacteria; p__Bacteroidetes; c__Bacteroidia; o__Bacteroidales; f__Dysgonamonadaceae; g__Proteiniphilum; s__Proteiniphilum acetatigenes
710239	7940.2	0	0	0	105.6	0	127.5	3305.67	493.8	d__Bacteria; p__Bacteroidetes; c__Flavobacteriia; o__Flavobacteriales; f__Flavobacteriaceae; g__Capnocytophaga; s__Capnocytophaga sp. oral taxon 338
1197717	499.256	0	0	0	107	212.2	0	0	132.8	d__Bacteria; p__Synergistetes; c__Synergistia; o__Synergistales; f__Synergistaceae; g__Cloacibacillus; s__Cloacibacillus porcorum
267212	383.571	0	0	0	110.4	0	0	0	99.6	d__Bacteria; p__Proteobacteria; c__Betaproteobacteria; o__Neisseriales; f__Neisseriaceae; g__Neisseria; s__Neisseria bacilliformis
61592	37554.2	0	0	0	130	0	722	13409.3	147	d__Bacteria; p__Actinobacteria; c__Actinobacteria; o__Corynebacteriales; f__Corynebacteriaceae; g__Corynebacterium; s__Corynebacterium durum
712212	7005.06	0	0	0	135	0	136.333	2967.5	357	d__Bacteria; p__Bacteroidetes; c__Flavobacteriia; o__Flavobacteriales; f__Flavobacteriaceae; g__Capnocytophaga; s__Capnocytophaga sp. oral taxon 326
113287	5992.71	0	0	0	135.6	49.8	559.667	2760.83	105	d__Bacteria; p__Firmicutes; c__Clostridia; o__Clostridiales; f__Eubacteriaceae; g__Pseudoramibacter; s__Pseudoramibacter alactolyticus
1642646	585.472	0	0	0	140	178	0	0	0	d__Bacteria; p__Bacteroidetes; c__Bacteroidia; o__Bacteroidales; f__Porphyromonadaceae; g__Petrimonas; s__Petrimonas mucosa
1583098	47351.1	0	0	0	142.2	0	856.833	18472.8	1851.2	d__Bacteria; p__Fusobacteria; c__Fusobacteriia; o__Fusobacteriales; f__Fusobacteriaceae; g__Fusobacterium; s__Fusobacterium hwasookii
1018	2910.97	0	0	0	161	0	302.833	1591	441.2	d__Bacteria; p__Bacteroidetes; c__Flavobacteriia; o__Flavobacteriales; f__Flavobacteriaceae; g__Capnocytophaga; s__Capnocytophaga ochracea
143393	859.29	0	0	0	175.2	401	191.833	804.667	107	d__Bacteria; p__Firmicutes; c__Clostridia; o__Clostridiales; f__Clostridiales Family XIII. Incertae Sedis; s__[Eubacterium] sulci
1642647	659.735	0	0	0	180.8	180.2	0	0	0	d__Bacteria; p__Bacteroidetes; c__Bacteroidia; o__Bacteroidales; f__Dysgonamonadaceae; g__Proteiniphilum; s__Proteiniphilum saccharofermentans
109327	1008.39	0	0	0	209.2	451.2	0	0	139.6	d__Bacteria; p__Firmicutes; c__Clostridia; o__Clostridiales; f__Clostridiales Family XIII. Incertae Sedis; g__Anaerovorax; s__Anaerovorax odorimutans
732	55847.2	0	0	0	211.4	0	1852.67	21596.5	934	d__Bacteria; p__Proteobacteria; c__Gammaproteobacteria; o__Pasteurellales; f__Pasteurellaceae; g__Aggregatibacter; s__Aggregatibacter aphrophilus
81412	1009.06	0	0	0	212.2	660.4	159	0	220.8	d__Bacteria; p__Synergistetes; c__Synergistia; o__Synergistales; f__Synergistaceae; g__Aminomonas; s__Aminomonas paucivorans
53332	866.96	0	0	0	213	484.2	74.3333	0	76.8	d__Bacteria; p__Proteobacteria; c__Deltaproteobacteria; o__Desulfobacterales; f__Desulfobulbaceae; g__Desulfobulbus; s__Desulfobulbus elongatus
487	33831.4	0	0	0	214.4	0	514.333	13339.3	1365	d__Bacteria; p__Proteobacteria; c__Betaproteobacteria; o__Neisseriales; f__Neisseriaceae; g__Neisseria; s__Neisseria meningitidis
555313	1160.38	0	0	0	227.6	578.8	690.167	0	514.8	d__Bacteria; p__Bacteroidetes; c__Bacteroidia; o__Bacteroidales; g__Phocaeicola; s__Phocaeicola abscessus
652721	1306	0	0	0	235.6	0	365.833	831.667	181.8	d__Bacteria; p__Bacteroidetes; c__Bacteroidia; o__Bacteroidales; f__Prevotellaceae; g__Prevotella; s__Prevotella sp. oral taxon 317
56774	3535.03	0	0	0	236.6	790	182	2251.83	234.6	d__Bacteria; p__Firmicutes; c__Clostridia; o__Clostridiales; f__Clostridiales Family XIII. Incertae Sedis; s__[Eubacterium] infirmum
712991	20145.9	0	0	0	245.8	0	567.167	8213.67	552.6	d__Bacteria; p__Firmicutes; c__Clostridia; o__Clostridiales; f__Lachnospiraceae; s__Lachnospiraceae bacterium oral taxon 500
40542	4372.11	0	0	0	256.8	0	268	2288.67	624	d__Bacteria; p__Fusobacteria; c__Fusobacteriia; o__Fusobacteriales; f__Leptotrichiaceae; g__Leptotrichia; s__Leptotrichia buccalis
1302	33449.7	0	0	0	268.4	0	855.333	12631.2	271.4	d__Bacteria; p__Firmicutes; c__Bacilli; o__Lactobacillales; f__Streptococcaceae; g__Streptococcus; s__Streptococcus gordonii
1892869	642.623	0	0	0	275.2	125.6	0	0	45.6	d__Bacteria; p__Actinobacteria; c__Actinobacteria; o__Actinomycetales; f__Actinomycetaceae; g__Actinomyces; s__Actinomyces glycerinitolerans
652713	4170.54	0	0	0	275.6	582.8	58	2279.83	161.8	d__Bacteria; p__Firmicutes; c__Tissierellia; o__Tissierellales; f__Peptoniphilaceae; g__Peptoniphilus; s__Peptoniphilus sp. oral taxon 386
296591	788.479	0	0	0	285	64.4	0	0	0	d__Bacteria; p__Proteobacteria; c__Betaproteobacteria; o__Burkholderiales; f__Comamonadaceae; g__Polaromonas; s__Polaromonas sp. JS666
41976	10817.9	0	0	0	285.4	0	513.167	4966.67	609.6	d__Bacteria; p__Bacteroidetes; c__Bacteroidia; o__Bacteroidales; f__Porphyromonadaceae; g__Porphyromonas; s__Porphyromonas catoniae
461393	11410.9	0	0	0	289.2	137.2	2195.5	5743.33	504	d__Bacteria; p__Actinobacteria; c__Actinobacteria; o__Actinomycetales; f__Actinomycetaceae; g__Actinomyces; s__Actinomyces massiliensis
84109	1181.63	0	0	0	293.8	632	386.333	0	58	d__Bacteria; p__Actinobacteria; c__Coriobacteriia; o__Eggerthellales; f__Eggerthellaceae; g__Slackia; s__Slackia exigua
294671	2072.94	0	0	0	295.6	0	0	850	67.8	d__Archaea; p__Euryarchaeota; c__Methanobacteria; o__Methanobacteriales; f__Methanobacteriaceae; g__Methanobrevibacter; s__Methanobrevibacter olleyae
655809	24382.1	0	0	0	301.6	0	1321.83	10029.7	382	d__Bacteria; p__Bacteroidetes; c__Bacteroidia; o__Bacteroidales; f__Prevotellaceae; g__Prevotella; s__Prevotella sp. oral taxon 472
502	11664.2	0	0	0	303.2	0	439.167	5400.5	1011.6	d__Bacteria; p__Proteobacteria; c__Betaproteobacteria; o__Neisseriales; f__Neisseriaceae; g__Kingella; s__Kingella denitrificans
43997	10510.8	0	0	0	324.8	435.4	1225.83	5841.67	485.2	d__Bacteria; p__Firmicutes; c__Clostridia; o__Clostridiales; f__Lachnospiraceae; g__Catonella; s__Catonella morbi
285	1059.02	0	0	0	330	0	0	0	0	d__Bacteria; p__Proteobacteria; c__Betaproteobacteria; o__Burkholderiales; f__Comamonadaceae; g__Comamonas; s__Comamonas testosteroni
671222	1473.53	0	0	0	333.4	69.8	181.5	920.333	45.2	d__Bacteria; p__Actinobacteria; c__Actinobacteria; o__Propionibacteriales; f__Propionibacteriaceae; g__Propionibacterium; s__Propionibacterium sp. oral taxon 192
894	1102.55	0	0	0	339	722.6	194.333	0	208.2	d__Bacteria; p__Proteobacteria; c__Deltaproteobacteria; o__Desulfobacterales; f__Desulfobulbaceae; g__Desulfobulbus; s__Desulfobulbus propionicus
33033	17585.1	0	0	0	343.2	238.2	1671.33	8533.5	581.6	d__Bacteria; p__Firmicutes; c__Tissierellia; o__Tissierellales; f__Peptoniphilaceae; g__Parvimonas; s__Parvimonas micra
706435	20330.8	0	0	0	358	0	425	8872.67	1954.4	d__Bacteria; p__Bacteroidetes; c__Flavobacteriia; o__Flavobacteriales; f__Flavobacteriaceae; g__Capnocytophaga; s__Capnocytophaga sp. oral taxon 329
31973	6197.15	0	0	0	375.4	999.4	142.667	3512.5	273.8	d__Bacteria; p__Firmicutes; c__Erysipelotrichia; o__Erysipelotrichales; f__Erysipelotrichaceae; g__Eggerthia; s__Eggerthia catenaformis
69823	1599.82	0	0	0	381.6	1120	651.167	1737.67	319	d__Bacteria; p__Firmicutes; c__Negativicutes; o__Selenomonadales; f__Selenomonadaceae; g__Selenomonas; s__Selenomonas sputigena
712213	2371.37	0	0	0	389	0	0	1008.33	130.8	d__Bacteria; p__Bacteroidetes; c__Flavobacteriia; o__Flavobacteriales; f__Flavobacteriaceae; g__Capnocytophaga; s__Capnocytophaga sp. oral taxon 332
43995	16567.5	0	0	0	392.4	526	1213.33	8789.33	990	d__Bacteria; p__Firmicutes; c__Clostridia; o__Clostridiales; f__Lachnospiraceae; g__Johnsonella; s__Johnsonella ignava
1227265	9606.05	0	0	0	427	0	162.667	4266.17	515.4	d__Bacteria; p__Bacteroidetes; c__Flavobacteriia; o__Flavobacteriales; f__Flavobacteriaceae; g__Capnocytophaga; s__Capnocytophaga sp. oral taxon 863
35517	6421.86	0	0	0	464.8	945.4	221.167	3872.17	348.2	d__Bacteria; p__Firmicutes; c__Clostridia; o__Clostridiales; f__Clostridiales Family XIII. Incertae Sedis; s__[Eubacterium] brachy
1659	1545.1	0	0	0	496.6	108.2	644.667	0	27.4	d__Bacteria; p__Actinobacteria; c__Actinobacteria; o__Actinomycetales; f__Actinomycetaceae; g__Actinomyces; s__Actinomyces israelii
52768	3268.83	0	0	0	501.8	143.2	245.167	2077.67	236.6	d__Bacteria; p__Actinobacteria; c__Actinobacteria; o__Actinomycetales; f__Actinomycetaceae; g__Schaalia; s__Schaalia georgiae
172042	88044.5	0	0	0	516	0	1111.17	32397.8	1135	d__Bacteria; p__Actinobacteria; c__Actinobacteria; o__Micrococcales; f__Micrococcaceae; g__Rothia; s__Rothia aeria
2173	4526.08	0	0	0	607	0	0	1943	250.8	d__Archaea; p__Euryarchaeota; c__Methanobacteria; o__Methanobacteriales; f__Methanobacteriaceae; g__Methanobrevibacter; s__Methanobrevibacter smithii
837	254.874	0	0	0	678.8	793	815.333	841	362.6	d__Bacteria; p__Bacteroidetes; c__Bacteroidia; o__Bacteroidales; f__Porphyromonadaceae; g__Porphyromonas; s__Porphyromonas gingivalis
712357	84997.5	0	0	0	684	0	1575.17	34073.5	3389	d__Bacteria; p__Fusobacteria; c__Fusobacteriia; o__Fusobacteriales; f__Leptotrichiaceae; g__Leptotrichia; s__Leptotrichia sp. oral taxon 212
824	22454.8	0	0	0	744.4	855.8	1619.33	12440.7	1511	d__Bacteria; p__Proteobacteria; c__Epsilonproteobacteria; o__Campylobacterales; f__Campylobacteraceae; g__Campylobacter; s__Campylobacter gracilis
1776578	17276.1	0	0	0	798.8	256.4	6682.17	9312.67	2370.4	d__Bacteria; p__Firmicutes; c__Bacilli; o__Lactobacillales; f__Streptococcaceae; g__Streptococcus; s__Streptococcus sp. DD04
539	50975.4	0	0	0	828.4	63	1238	21459.7	1847.2	d__Bacteria; p__Proteobacteria; c__Betaproteobacteria; o__Neisseriales; f__Neisseriaceae; g__Eikenella; s__Eikenella corrodens
1655	36201.4	0	0	0	895	0	1333.67	15039.8	538.8	d__Bacteria; p__Actinobacteria; c__Actinobacteria; o__Actinomycetales; f__Actinomycetaceae; g__Actinomyces; s__Actinomyces naeslundii
230361	7592.44	0	0	0	1008.2	189.2	101.167	4003.5	510	d__Archaea; p__Euryarchaeota; c__Methanobacteria; o__Methanobacteriales; f__Methanobacteriaceae; g__Methanobrevibacter; s__Methanobrevibacter millerae
52773	1658.71	0	0	0	1017.8	307.8	200.5	0	236.6	d__Bacteria; p__Actinobacteria; c__Actinobacteria; o__Actinomycetales; f__Actinomycetaceae; g__Schaalia; s__Schaalia meyeri
143361	6771.45	0	0	0	1053.6	1243	627.667	5064.5	519.2	d__Bacteria; p__Firmicutes; c__Clostridia; o__Clostridiales; f__Peptostreptococcaceae; g__Filifactor; s__Filifactor alocis
194702	31836.2	0	0	0	1167.2	117	2505.17	16153.2	2252.8	d__Bacteria; p__Proteobacteria; c__Gammaproteobacteria; o__Cardiobacteriales; f__Cardiobacteriaceae; g__Cardiobacterium; s__Cardiobacterium valvarum
51160	5435.57	0	0	0	1341.8	1482.2	1173.83	5331.83	845.8	d__Bacteria; p__Spirochaetes; c__Spirochaetia; o__Spirochaetales; f__Spirochaetaceae; g__Treponema; s__Treponema maltophilum
181487	10875.9	0	0	0	1503.8	1620.8	732.333	7760.67	949.8	d__Bacteria; p__Actinobacteria; c__Actinobacteria; o__Actinomycetales; f__Actinomycetaceae; g__Schaalia; s__Schaalia cardiffensis
209053	67450.1	0	0	0	1531.2	0	1564.5	28841.8	2954	d__Bacteria; p__Bacteroidetes; c__Flavobacteriia; o__Flavobacteriales; f__Flavobacteriaceae; g__Capnocytophaga; s__Capnocytophaga sp. ChDC OS43
544580	104990	0	0	0	1536.2	394	1763.67	42523	2246.6	d__Bacteria; p__Actinobacteria; c__Actinobacteria; o__Actinomycetales; f__Actinomycetaceae; g__Actinomyces; s__Actinomyces oris
495	41229.6	0	0	0	1580	0	912.333	18852.5	3337.2	d__Bacteria; p__Proteobacteria; c__Betaproteobacteria; o__Neisseriales; f__Neisseriaceae; g__Neisseria; s__Neisseria elongata
2718	37537.3	0	0	0	1674.4	0	1009.83	16231.2	871.6	d__Bacteria; p__Proteobacteria; c__Gammaproteobacteria; o__Cardiobacteriales; f__Cardiobacteriaceae; g__Cardiobacterium; s__Cardiobacterium hominis
1476577	21118	0	0	0	1762.2	1742.4	3179.33	14609.5	1783.4	d__Bacteria; p__Candidatus Saccharibacteria; s__Candidatus Saccharibacteria oral taxon TM7x
158	19548.1	0	0	0	2034.6	2410.4	1715.83	13790.2	1779.4	d__Bacteria; p__Spirochaetes; c__Spirochaetia; o__Spirochaetales; f__Spirochaetaceae; g__Treponema; s__Treponema denticola
66851	20868.9	0	0	0	2179	625	301	10894.7	1142.8	d__Archaea; p__Euryarchaeota; c__Methanobacteria; o__Methanobacteriales; f__Methanobacteriaceae; g__Methanobrevibacter; s__Methanobrevibacter oralis
45242	47100.7	0	0	0	2259.8	0	803.333	20430.8	1623.4	d__Bacteria; p__Bacteroidetes; c__Flavobacteriia; o__Flavobacteriales; f__Flavobacteriaceae; g__Capnocytophaga; s__Capnocytophaga granulosa
51123	13493	0	0	0	2289.6	3113.8	1053.5	10746.8	1728.6	d__Bacteria; p__Firmicutes; c__Clostridia; o__Clostridiales; f__Clostridiales Family XIII. Incertae Sedis; s__[Eubacterium] saphenum
1609968	19275.9	0	0	0	2565.2	649.2	315.833	10491.2	1273.8	d__Archaea; p__Euryarchaeota; c__Methanobacteria; o__Methanobacteriales; f__Methanobacteriaceae; g__Methanobrevibacter; s__Methanobrevibacter sp. YE315
53419	19945.7	0	0	0	3176.2	4428	2335.67	15936.3	1880.8	d__Bacteria; p__Spirochaetes; c__Spirochaetia; o__Spirochaetales; f__Spirochaetaceae; g__Treponema; s__Treponema socranskii
28112	13478.8	0	0	0	4086.6	5349.6	4787.33	14856.3	2154.4	d__Bacteria; p__Bacteroidetes; c__Bacteroidia; o__Bacteroidales; f__Tannerellaceae; g__Tannerella; s__Tannerella forsythia
1321783	29620.2	0	0	0	4374.2	2545	4036.17	20884.2	1840.2	d__Bacteria; p__Firmicutes; c__Clostridia; o__Clostridiales; f__Peptostreptococcaceae; s__Peptostreptococcaceae bacterium oral taxon 113
652708	34915.9	0	0	0	4415.2	2699.8	6964.33	26936.5	4877.6	d__Bacteria; p__Bacteroidetes; s__Bacteroidetes oral taxon 274
1305	429186	0	0	0	5965.4	0	7963	171928	11660.4	d__Bacteria; p__Firmicutes; c__Bacilli; o__Lactobacillales; f__Streptococcaceae; g__Streptococcus; s__Streptococcus sanguinis
43768	69502.4	0	0	0	6098.6	1368.8	13218.3	43256	6010.6	d__Bacteria; p__Actinobacteria; c__Actinobacteria; o__Corynebacteriales; f__Corynebacteriaceae; g__Corynebacterium; s__Corynebacterium matruchotii
47671	410630	0	0	0	7082	95.2	10651.5	169840	11366.2	d__Bacteria; p__Proteobacteria; c__Betaproteobacteria; o__Burkholderiales; f__Burkholderiaceae; g__Lautropia; s__Lautropia mirabilis
712888	22387	0	0	0	7908.4	187.4	89.3333	0	187.2	d__Bacteria; p__Actinobacteria; c__Actinobacteria; o__Actinomycetales; f__Actinomycetaceae; g__Actinobaculum; s__Actinobaculum sp. oral taxon 183
651822	48248	0	0	0	12639.6	21425.2	10274	49619.8	8536.8	d__Bacteria; p__Synergistetes; c__Synergistia; o__Synergistales; f__Synergistaceae; g__Fretibacterium; s__Fretibacterium fastidiosum
272548	141878	0	0	0	14710.4	11012.2	7754.17	88655.3	8912	d__Bacteria; p__Actinobacteria; c__Actinobacteria; o__Actinomycetales; f__Actinomycetaceae; g__Actinomyces; s__Actinomyces dentalis
52769	25921.9	0	0	0	15530.6	1309.6	1783	5035.67	886.6	d__Bacteria; p__Actinobacteria; c__Actinobacteria; o__Actinomycetales; f__Actinomycetaceae; g__Actinomyces; s__Actinomyces gerencseriae
132132	15807	0	0	0	17840.2	14331.8	11506.3	28761	7384	d__Bacteria; p__Proteobacteria; c__Deltaproteobacteria; o__Desulfovibrionales; f__Desulfomicrobiaceae; g__Desulfomicrobium; s__Desulfomicrobium orale
1889813	147559	0	0	0	20517.2	29401	11645.3	107448	11023.2	d__Bacteria; p__Chloroflexi; c__Anaerolineae; o__Anaerolineales; f__Anaerolineaceae; s__Anaerolineaceae bacterium oral taxon 439
1658672	203968	0	0	0	20592	166.6	5126	99374	12689	d__Bacteria; p__Proteobacteria; c__Betaproteobacteria; o__Burkholderiales; f__Comamonadaceae; g__Ottowia; s__Ottowia sp. oral taxon 894
712411	273436	0	0	0	25520	45805.2	28895.5	203686	30492.2	d__Bacteria; p__Actinobacteria; c__Coriobacteriia; o__Coriobacteriales; f__Atopobiaceae; g__Olsenella; s__Olsenella sp. oral taxon 807
712122	372696	0	0	0	37029.2	29534	22153.8	234864	24115.8	d__Bacteria; p__Actinobacteria; c__Actinobacteria; o__Actinomycetales; f__Actinomycetaceae; g__Actinomyces; s__Actinomyces sp. oral taxon 414

## Sheet: G-test1_AbsentInCont_andOnlyUV
OTU	Test-Statistic	P	FDR_P	Bonferroni_P	No_treatment_mean	UV_mean	Bleach_mean	UV_bleach_mean	EDTA_mean	taxonomy
29391	59085.9	0	0	0	0	0	883.667	20411.3	282.8	d__Bacteria; p__Firmicutes; c__Bacilli; o__Bacillales; g__Gemella; s__Gemella morbillorum
641148	52477.1	0	0	0	0	0	1539.67	20239.7	1590.6	d__Bacteria; p__Proteobacteria; c__Betaproteobacteria; o__Neisseriales; f__Neisseriaceae; g__Neisseria; s__Neisseria sp. oral taxon 014
490	46011.3	0	0	0	0	0	817.5	17958	2868.4	d__Bacteria; p__Proteobacteria; c__Betaproteobacteria; o__Neisseriales; f__Neisseriaceae; g__Neisseria; s__Neisseria sicca
1660	46465.9	0	0	0	0	0	866.667	16041.8	131.8	d__Bacteria; p__Actinobacteria; c__Actinobacteria; o__Actinomycetales; f__Actinomycetaceae; g__Schaalia; s__Schaalia odontolytica
46125	22321.3	0	0	0	0	0	473	8430.83	642.2	d__Bacteria; p__Firmicutes; c__Bacilli; o__Lactobacillales; f__Aerococcaceae; g__Abiotrophia; s__Abiotrophia defectiva
1715052	15191.8	0	0	0	0	0	67.1667	5150.5	149	d__Bacteria; p__Proteobacteria; c__Betaproteobacteria; o__Neisseriales; f__Neisseriaceae; g__Neisseria; s__Neisseria sp. HMSC064E01
997829	7671.1	0	0	0	0	0	498.167	3158.17	314	d__Bacteria; p__Bacteroidetes; c__Bacteroidia; o__Bacteroidales; f__Porphyromonadaceae; g__Porphyromonas; s__Porphyromonas sp. KLE 1280
28037	6274.22	0	0	0	0	0	334.833	2491.17	172	d__Bacteria; p__Firmicutes; c__Bacilli; o__Lactobacillales; f__Streptococcaceae; g__Streptococcus; s__Streptococcus mitis
860	7085.41	0	0	0	0	0	106	2368	0	d__Bacteria; p__Fusobacteria; c__Fusobacteriia; o__Fusobacteriales; f__Fusobacteriaceae; g__Fusobacterium; s__Fusobacterium periodonticum
1715079	6331.81	0	0	0	0	0	0	2157.67	142.8	d__Bacteria; p__Proteobacteria; c__Betaproteobacteria; o__Neisseriales; f__Neisseriaceae; g__Neisseria; s__Neisseria sp. HMSC077D05
29466	6053.35	0	0	0	0	0	72.1667	2004	0	d__Bacteria; p__Firmicutes; c__Negativicutes; o__Veillonellales; f__Veillonellaceae; g__Veillonella; s__Veillonella parvula
1739348	4885.1	0	0	0	0	0	85.6667	1932.67	501.6	d__Bacteria; p__Proteobacteria; c__Betaproteobacteria; o__Neisseriales; f__Neisseriaceae; g__Neisseria; s__Neisseria sp. HMSC072F04
712359	5515.95	0	0	0	0	0	81.8333	1843	0	d__Bacteria; p__Fusobacteria; c__Fusobacteriia; o__Fusobacteriales; f__Leptotrichiaceae; g__Leptotrichia; s__Leptotrichia sp. oral taxon 215
1203556	4563.66	0	0	0	0	0	172	1597.17	0	d__Bacteria; p__Actinobacteria; c__Actinobacteria; o__Actinomycetales; f__Actinomycetaceae; g__Actinomyces; s__Actinomyces sp. HPA0247
729	4197.23	0	0	0	0	0	52.6667	1546.83	120.8	d__Bacteria; p__Proteobacteria; c__Gammaproteobacteria; o__Pasteurellales; f__Pasteurellaceae; g__Haemophilus; s__Haemophilus parainfluenzae
739	3403.91	0	0	0	0	0	217.5	1473	334	d__Bacteria; p__Proteobacteria; c__Gammaproteobacteria; o__Pasteurellales; f__Pasteurellaceae; g__Aggregatibacter; s__Aggregatibacter segnis
46124	3401.32	0	0	0	0	0	0	1227.5	315	d__Bacteria; p__Firmicutes; c__Bacilli; o__Lactobacillales; f__Carnobacteriaceae; g__Granulicatella; s__Granulicatella adiacens
840	2608.91	0	0	0	0	0	427.167	902.667	0	d__Bacteria; p__Bacteroidetes; c__Bacteroidia; o__Bacteroidales; f__Prevotellaceae; g__Prevotella; s__Prevotella loescheii
936595	2309.83	0	0	0	0	0	201.5	833.833	0	d__Bacteria; p__Firmicutes; c__Clostridia; o__Clostridiales; f__Lachnospiraceae; g__Lachnoanaerobaculum; s__Lachnoanaerobaculum sp. OBRC5-5
651609	2348.4	0	0	0	0	0	74.8333	815.167	0	d__Bacteria; p__Actinobacteria; c__Actinobacteria; o__Actinomycetales; f__Actinomycetaceae; g__Actinomyces; s__Actinomyces sp. oral taxon 180
653385	2354.29	0	0	0	0	0	70.6667	814.667	0	d__Bacteria; p__Actinobacteria; c__Actinobacteria; o__Actinomycetales; f__Actinomycetaceae; g__Actinomyces; s__Actinomyces sp. oral taxon 849
200	720.257	0	0	0	0	0	165.167	0	224	d__Bacteria; p__Proteobacteria; c__Epsilonproteobacteria; o__Campylobacterales; f__Campylobacteraceae; g__Campylobacter; s__Campylobacter curvus
671213	459.034	0	0	0	0	0	0	0	143.6	d__Bacteria; p__Fusobacteria; c__Fusobacteriia; o__Fusobacteriales; f__Leptotrichiaceae; g__Leptotrichia; s__Leptotrichia sp. oral taxon 225
1056807	446.159	0	0	0	0	0	0	0	139.6	d__Bacteria; p__Proteobacteria; c__Betaproteobacteria; o__Neisseriales; f__Neisseriaceae; g__Morococcus; s__Morococcus cerebrosus
111015	332.167	0	0	0	0	0	78.3333	0	102.2	d__Bacteria; p__Actinobacteria; c__Actinobacteria; o__Actinomycetales; f__Actinomycetaceae; g__Actinomyces; s__Actinomyces radicidentis
485	324.494	0	0	0	0	0	0	0	101.8	d__Bacteria; p__Proteobacteria; c__Betaproteobacteria; o__Neisseriales; f__Neisseriaceae; g__Neisseria; s__Neisseria gonorrhoeae
457402	171.946	0	0	0	0	0	0	0	54.4	d__Bacteria; p__Firmicutes; c__Clostridia; o__Clostridiales; f__Eubacteriaceae; g__Eubacterium; s__Eubacterium sp. 3_1_31
1904640	132.049	0	0	0	0	0	0	0	42	d__Bacteria; p__Proteobacteria; c__Betaproteobacteria; s__Betaproteobacteria bacterium GR16-43
1744	96.6669	0	0	0	0	0	0	0	31	d__Bacteria; p__Actinobacteria; c__Actinobacteria; o__Propionibacteriales; f__Propionibacteriaceae; g__Propionibacterium; s__Propionibacterium freudenreichii
218538	962.991	0	0	0	0	0	300.167	0	0	d__Bacteria; p__Firmicutes; c__Negativicutes; o__Veillonellales; f__Veillonellaceae; g__Dialister; s__Dialister invisus
102148	758.059	0	0	0	0	0	236.5	0	0	d__Bacteria; p__Firmicutes; c__Erysipelotrichia; o__Erysipelotrichales; f__Erysipelotrichaceae; g__Solobacterium; s__Solobacterium moorei
1382	699.584	0	0	0	0	0	218.333	0	0	d__Bacteria; p__Actinobacteria; c__Coriobacteriia; o__Coriobacteriales; f__Atopobiaceae; g__Atopobium; s__Atopobium parvulum
1313	580.488	0	0	0	0	0	181.333	0	0	d__Bacteria; p__Firmicutes; c__Bacilli; o__Lactobacillales; f__Streptococcaceae; g__Streptococcus; s__Streptococcus pneumoniae
1328	554.202	0	0	0	0	0	173.167	0	0	d__Bacteria; p__Firmicutes; c__Bacilli; o__Lactobacillales; f__Streptococcaceae; g__Streptococcus; s__Streptococcus anginosus
189723	243.603	0	0	0	0	0	76.6667	0	0	d__Bacteria; p__Bacteroidetes; c__Bacteroidia; o__Bacteroidales; f__Prevotellaceae; g__Prevotella; s__Prevotella micans
28126	220.002	0	0	0	0	0	69.3333	0	0	d__Bacteria; p__Bacteroidetes; c__Bacteroidia; o__Bacteroidales; f__Prevotellaceae; g__Prevotella; s__Prevotella buccae
221027	211.957	0	0	0	0	0	66.8333	0	0	d__Bacteria; p__Spirochaetes; c__Spirochaetia; o__Spirochaetales; f__Spirochaetaceae; g__Treponema; s__Treponema putidum
1588755	208.202	0	0	0	0	0	65.6667	0	0	d__Bacteria; p__Firmicutes; c__Tissierellia; o__Tissierellales; f__Peptoniphilaceae; g__Parvimonas; s__Parvimonas sp. KA00067
156456	194.257	0	0	0	0	0	61.3333	0	0	d__Bacteria; p__Firmicutes; c__Negativicutes; o__Veillonellales; f__Veillonellaceae; g__Anaeroglobus; s__Anaeroglobus geminatus
82203	193.721	0	0	0	0	0	61.1667	0	0	d__Bacteria; p__Firmicutes; c__Negativicutes; o__Selenomonadales; f__Selenomonadaceae; g__Centipeda; s__Centipeda periodontii
1261	186.748	0	0	0	0	0	59	0	0	d__Bacteria; p__Firmicutes; c__Clostridia; o__Clostridiales; f__Peptostreptococcaceae; g__Peptostreptococcus; s__Peptostreptococcus anaerobius
1842537	152.64	0	0	0	0	48.4	0	0	0	d__Bacteria; p__Proteobacteria; c__Betaproteobacteria; o__Burkholderiales; f__Comamonadaceae; g__Hydrogenophaga; s__Hydrogenophaga sp. RAC07
1458425	173.233	0	0	0	0	54.8	0	0	0	d__Bacteria; p__Proteobacteria; c__Betaproteobacteria; o__Burkholderiales; f__Comamonadaceae; g__Serpentinomonas; s__Serpentinomonas raichei
131111	177.095	0	0	0	0	56	0	0	0	d__Bacteria; p__Actinobacteria; c__Actinobacteria; o__Actinomycetales; f__Actinomycetaceae; g__Schaalia; s__Schaalia turicensis
1841863	179.025	0	0	0	0	56.6	0	0	0	d__Bacteria; p__Actinobacteria; c__Coriobacteriia; o__Eggerthellales; f__Eggerthellaceae; g__Gordonibacter; s__Gordonibacter massiliensis
508460	186.105	0	0	0	0	58.8	0	0	0	d__Bacteria; p__Synergistetes; c__Synergistia; o__Synergistales; f__Synergistaceae; g__Cloacibacillus; s__Cloacibacillus evryensis
1797112	186.748	0	0	0	0	59	0	0	0	d__Bacteria; p__Actinobacteria; c__Coriobacteriia; o__Coriobacteriales; f__Atopobiaceae; g__Olsenella; s__Olsenella sp. kh2p3
471189	189.323	0	0	0	0	59.8	0	0	0	d__Bacteria; p__Actinobacteria; c__Coriobacteriia; o__Eggerthellales; f__Eggerthellaceae; g__Gordonibacter; s__Gordonibacter pamelaeae
467210	2016.83	0	0	0	0	73.4	178.333	835.333	0	d__Bacteria; p__Firmicutes; c__Clostridia; o__Clostridiales; f__Lachnospiraceae; g__Lachnoanaerobaculum; s__Lachnoanaerobaculum saburreum
1720198	233.734	0	0	0	0	73.6	0	0	0	d__Bacteria; p__Actinobacteria; c__Actinobacteria; o__Actinomycetales; f__Actinomycetaceae; g__Actinomyces; s__Actinomyces provencensis
1852373	245.963	0	0	0	0	77.4	0	0	0	d__Bacteria; p__Firmicutes; c__Tissierellia; o__Tissierellales; f__Peptoniphilaceae; g__Murdochiella; s__Murdochiella vaginalis
1869227	248.538	0	0	0	0	78.2	0	0	0	d__Bacteria; s__bacterium
84112	254.331	0	0	0	0	80	0	0	0	d__Bacteria; p__Actinobacteria; c__Coriobacteriia; o__Eggerthellales; f__Eggerthellaceae; g__Eggerthella; s__Eggerthella lenta
1884263	242.894	0	0	0	0	81.2	47.5	0	0	d__Bacteria; p__Firmicutes; c__Negativicutes; o__Selenomonadales; f__Selenomonadaceae; g__Selenomonas; s__Selenomonas sp. oral taxon 920
712528	293.026	0	0	0	0	93.8	61.6667	0	115.8	d__Bacteria; p__Firmicutes; c__Negativicutes; o__Selenomonadales; f__Selenomonadaceae; g__Selenomonas; s__Selenomonas sp. oral taxon 126
649739	755.009	0	0	0	0	96.8	143.667	0	339.8	d__Bacteria; p__Actinobacteria; c__Actinobacteria; o__Actinomycetales; f__Actinomycetaceae; g__Actinomyces; s__Actinomyces sp. oral taxon 848
265429	415.26	0	0	0	0	130	0	0	0	d__Bacteria; p__Proteobacteria; c__Gammaproteobacteria; o__Xanthomonadales; f__Xanthomonadaceae; g__Silanimonas; s__Silanimonas lenta
1408281	470.458	0	0	0	0	169.4	0	0	55.4	d__Bacteria; p__Elusimicrobia; c__Endomicrobia; o__Endomicrobiales; f__Endomicrobiaceae; g__Endomicrobium; s__Endomicrobium proavitum
971	562.678	0	0	0	0	175.8	0	0	0	d__Bacteria; p__Firmicutes; c__Negativicutes; o__Selenomonadales; f__Selenomonadaceae; g__Selenomonas; s__Selenomonas ruminantium
133926	1181.07	0	0	0	0	203	405.167	0	0	d__Bacteria; p__Actinobacteria; c__Coriobacteriia; o__Coriobacteriales; f__Atopobiaceae; g__Olsenella; s__Olsenella uli
1054217	592.038	0	0	0	0	210.4	0	0	81.8	d__Archaea; p__Euryarchaeota; c__Thermoplasmata; o__Thermoplasmatales; s__Thermoplasmatales archaeon BRNA1
1291540	608.144	0	0	0	0	218	0	0	75.8	d__Archaea; p__Euryarchaeota; c__Thermoplasmata; o__Methanomassiliicoccales; f__Candidatus Methanomethylophilaceae; g__Candidatus Methanomethylophilus; s__Candidatus Methanomethylophilus alvus
135083	6675.71	0	0	0	0	218.6	321	3117.5	386.4	d__Bacteria; p__Firmicutes; c__Negativicutes; o__Selenomonadales; f__Selenomonadaceae; g__Selenomonas; s__Selenomonas noxia
652706	5799.24	0	0	0	0	314	62.5	2196.5	0	d__Bacteria; p__Firmicutes; c__Clostridia; o__Clostridiales; f__Lachnospiraceae; g__Oribacterium; s__Oribacterium sp. oral taxon 078
1531429	1099.58	0	0	0	0	342.6	0	0	0	d__Bacteria; p__Actinobacteria; c__Coriobacteriia; o__Coriobacteriales; f__Coriobacteriaceae; s__Coriobacteriaceae bacterium 68-1-3
1458426	2260.3	0	0	0	0	703.2	0	0	0	d__Bacteria; p__Proteobacteria; c__Betaproteobacteria; o__Burkholderiales; f__Comamonadaceae; g__Serpentinomonas; s__Serpentinomonas mccroryi
53418	326.128	0	0	0	23.6	91.2	0	0	127.2	d__Bacteria; p__Spirochaetes; c__Spirochaetia; o__Spirochaetales; f__Spirochaetaceae; g__Treponema; s__Treponema lecithinolyticum
81462	280.646	0	0	0	50.6	126.8	55.6667	0	0	d__Bacteria; p__Synergistetes; c__Synergistia; o__Synergistales; f__Synergistaceae; g__Thermanaerovibrio; s__Thermanaerovibrio acidaminovorans
83816	173.233	0	0	0	54.8	0	0	0	0	d__Archaea; p__Euryarchaeota; c__Methanobacteria; o__Methanobacteriales; f__Methanobacteriaceae; g__Methanobrevibacter; s__Methanobrevibacter ruminantium
310300	257.133	0	0	0	58	81.2	0	0	0	d__Bacteria; p__Bacteroidetes; c__Bacteroidia; o__Bacteroidales; f__Bacteroidaceae; g__Bacteroides; s__Bacteroides pyogenes
2051	191.254	0	0	0	60.4	0	0	0	0	d__Bacteria; p__Actinobacteria; c__Actinobacteria; o__Actinomycetales; f__Actinomycetaceae; g__Mobiluncus; s__Mobiluncus curtisii
428712	685.952	0	0	0	62	393.8	69.5	0	107.8	d__Bacteria; p__Synergistetes; c__Synergistia; o__Synergistales; f__Synergistaceae; g__Jonquetella; s__Jonquetella anthropi
712401	206.7	0	0	0	65.2	0	0	0	0	d__Bacteria; p__Proteobacteria; c__Betaproteobacteria; o__Neisseriales; f__Neisseriaceae; g__Neisseria; s__Neisseria sp. oral taxon 020
1265	207.988	0	0	0	65.6	0	0	0	0	d__Bacteria; p__Firmicutes; c__Clostridia; o__Clostridiales; f__Ruminococcaceae; g__Ruminococcus; s__Ruminococcus flavefaciens
1082851	209.275	0	0	0	66	0	0	0	0	d__Bacteria; p__Proteobacteria; c__Betaproteobacteria; o__Burkholderiales; f__Comamonadaceae; g__Comamonas; s__Comamonas serinivorans
199	600.834	0	0	0	66.2	0	205.167	0	218.6	d__Bacteria; p__Proteobacteria; c__Epsilonproteobacteria; o__Campylobacterales; f__Campylobacteraceae; g__Campylobacter; s__Campylobacter concisus
1227267	210.562	0	0	0	66.4	0	0	0	0	d__Bacteria; p__Fusobacteria; c__Fusobacteriia; o__Fusobacteriales; f__Leptotrichiaceae; g__Leptotrichia; s__Leptotrichia sp. oral taxon 879
28131	4221.39	0	0	0	67.2	0	403.833	1946.83	210.6	d__Bacteria; p__Bacteroidetes; c__Bacteroidia; o__Bacteroidales; f__Prevotellaceae; g__Prevotella; s__Prevotella intermedia
157692	4325.79	0	0	0	70.2	0	0	1451.33	0	d__Bacteria; p__Fusobacteria; c__Fusobacteriia; o__Fusobacteriales; f__Leptotrichiaceae; g__Leptotrichia; s__Leptotrichia goodfellowii
1496	228.584	0	0	0	72	0	0	0	0	d__Bacteria; p__Firmicutes; c__Clostridia; o__Clostridiales; f__Peptostreptococcaceae; g__Clostridioides; s__Clostridioides difficile
1303	48525.4	0	0	0	72.4	0	2187.5	19563.3	1612	d__Bacteria; p__Firmicutes; c__Bacilli; o__Lactobacillales; f__Streptococcaceae; g__Streptococcus; s__Streptococcus oralis
712117	20013.5	0	0	0	72.4	0	171.333	6723.33	0	d__Bacteria; p__Actinobacteria; c__Actinobacteria; o__Actinomycetales; f__Actinomycetaceae; g__Actinomyces; s__Actinomyces sp. oral taxon 170
179636	235.021	0	0	0	74	0	0	0	0	d__Bacteria; p__Proteobacteria; c__Betaproteobacteria; o__Burkholderiales; f__Comamonadaceae; g__Alicycliphilus; s__Alicycliphilus denitrificans
190977	247.894	0	0	0	78	0	0	0	0	d__Archaea; p__Euryarchaeota; c__Methanobacteria; o__Methanobacteriales; f__Methanobacteriaceae; g__Methanobrevibacter; s__Methanobrevibacter wolinii
796937	180.98	0	0	0	85.2	68.8	76.1667	0	127.6	d__Bacteria; p__Firmicutes; c__Clostridia; o__Clostridiales; f__Peptostreptococcaceae; g__Peptoanaerobacter; s__Peptoanaerobacter stomatis
712437	1685.89	0	0	0	85.4	0	273.667	938.833	254.4	d__Bacteria; p__Bacteroidetes; c__Bacteroidia; o__Bacteroidales; f__Porphyromonadaceae; g__Porphyromonas; s__Porphyromonas sp. oral taxon 278
633701	4785.9	0	0	0	88.4	73.8	365.167	2313.5	168.4	d__Bacteria; p__Bacteroidetes; c__Bacteroidia; o__Bacteroidales; f__Prevotellaceae; g__Prevotella; s__Prevotella saccharolytica
1321785	10343.2	0	0	0	88.8	0	582.833	4518.17	537.8	d__Bacteria; p__Firmicutes; c__Negativicutes; o__Selenomonadales; f__Selenomonadaceae; g__Selenomonas; s__Selenomonas sp. oral taxon 892
1581061	46514	0	0	0	95.4	0	866	17531.2	1060.4	d__Bacteria; p__Firmicutes; c__Bacilli; o__Lactobacillales; f__Aerococcaceae; g__Abiotrophia; s__Abiotrophia sp. HMSC24B09
157688	1694.99	0	0	0	96	0	52.8333	824.5	163.8	d__Bacteria; p__Fusobacteria; c__Fusobacteriia; o__Fusobacteriales; f__Leptotrichiaceae; g__Leptotrichia; s__Leptotrichia hofstadii
1736406	307.114	0	0	0	96.4	0	0	0	0	d__Bacteria; p__Proteobacteria; c__Gammaproteobacteria; o__Xanthomonadales; f__Rhodanobacteraceae; g__Rhodanobacter; s__Rhodanobacter sp. Soil772
851	19357	0	0	0	97.8	67.4	427.333	7969.83	848	d__Bacteria; p__Fusobacteria; c__Fusobacteriia; o__Fusobacteriales; f__Fusobacteriaceae; g__Fusobacterium; s__Fusobacterium nucleatum
45634	1550.7	0	0	0	103	0	377.5	816.833	108.2	d__Bacteria; p__Firmicutes; c__Bacilli; o__Lactobacillales; f__Streptococcaceae; g__Streptococcus; s__Streptococcus cristatus
294710	394.557	0	0	0	105	111.2	0	0	0	d__Bacteria; p__Bacteroidetes; c__Bacteroidia; o__Bacteroidales; f__Dysgonamonadaceae; g__Proteiniphilum; s__Proteiniphilum acetatigenes
710239	7940.2	0	0	0	105.6	0	127.5	3305.67	493.8	d__Bacteria; p__Bacteroidetes; c__Flavobacteriia; o__Flavobacteriales; f__Flavobacteriaceae; g__Capnocytophaga; s__Capnocytophaga sp. oral taxon 338
1197717	499.256	0	0	0	107	212.2	0	0	132.8	d__Bacteria; p__Synergistetes; c__Synergistia; o__Synergistales; f__Synergistaceae; g__Cloacibacillus; s__Cloacibacillus porcorum
267212	383.571	0	0	0	110.4	0	0	0	99.6	d__Bacteria; p__Proteobacteria; c__Betaproteobacteria; o__Neisseriales; f__Neisseriaceae; g__Neisseria; s__Neisseria bacilliformis
61592	37554.2	0	0	0	130	0	722	13409.3	147	d__Bacteria; p__Actinobacteria; c__Actinobacteria; o__Corynebacteriales; f__Corynebacteriaceae; g__Corynebacterium; s__Corynebacterium durum
712212	7005.06	0	0	0	135	0	136.333	2967.5	357	d__Bacteria; p__Bacteroidetes; c__Flavobacteriia; o__Flavobacteriales; f__Flavobacteriaceae; g__Capnocytophaga; s__Capnocytophaga sp. oral taxon 326
113287	5992.71	0	0	0	135.6	49.8	559.667	2760.83	105	d__Bacteria; p__Firmicutes; c__Clostridia; o__Clostridiales; f__Eubacteriaceae; g__Pseudoramibacter; s__Pseudoramibacter alactolyticus
1642646	585.472	0	0	0	140	178	0	0	0	d__Bacteria; p__Bacteroidetes; c__Bacteroidia; o__Bacteroidales; f__Porphyromonadaceae; g__Petrimonas; s__Petrimonas mucosa
1583098	47351.1	0	0	0	142.2	0	856.833	18472.8	1851.2	d__Bacteria; p__Fusobacteria; c__Fusobacteriia; o__Fusobacteriales; f__Fusobacteriaceae; g__Fusobacterium; s__Fusobacterium hwasookii
1018	2910.97	0	0	0	161	0	302.833	1591	441.2	d__Bacteria; p__Bacteroidetes; c__Flavobacteriia; o__Flavobacteriales; f__Flavobacteriaceae; g__Capnocytophaga; s__Capnocytophaga ochracea
143393	859.29	0	0	0	175.2	401	191.833	804.667	107	d__Bacteria; p__Firmicutes; c__Clostridia; o__Clostridiales; f__Clostridiales Family XIII. Incertae Sedis; s__[Eubacterium] sulci
1642647	659.735	0	0	0	180.8	180.2	0	0	0	d__Bacteria; p__Bacteroidetes; c__Bacteroidia; o__Bacteroidales; f__Dysgonamonadaceae; g__Proteiniphilum; s__Proteiniphilum saccharofermentans
109327	1008.39	0	0	0	209.2	451.2	0	0	139.6	d__Bacteria; p__Firmicutes; c__Clostridia; o__Clostridiales; f__Clostridiales Family XIII. Incertae Sedis; g__Anaerovorax; s__Anaerovorax odorimutans
732	55847.2	0	0	0	211.4	0	1852.67	21596.5	934	d__Bacteria; p__Proteobacteria; c__Gammaproteobacteria; o__Pasteurellales; f__Pasteurellaceae; g__Aggregatibacter; s__Aggregatibacter aphrophilus
81412	1009.06	0	0	0	212.2	660.4	159	0	220.8	d__Bacteria; p__Synergistetes; c__Synergistia; o__Synergistales; f__Synergistaceae; g__Aminomonas; s__Aminomonas paucivorans
53332	866.96	0	0	0	213	484.2	74.3333	0	76.8	d__Bacteria; p__Proteobacteria; c__Deltaproteobacteria; o__Desulfobacterales; f__Desulfobulbaceae; g__Desulfobulbus; s__Desulfobulbus elongatus
487	33831.4	0	0	0	214.4	0	514.333	13339.3	1365	d__Bacteria; p__Proteobacteria; c__Betaproteobacteria; o__Neisseriales; f__Neisseriaceae; g__Neisseria; s__Neisseria meningitidis
555313	1160.38	0	0	0	227.6	578.8	690.167	0	514.8	d__Bacteria; p__Bacteroidetes; c__Bacteroidia; o__Bacteroidales; g__Phocaeicola; s__Phocaeicola abscessus
652721	1306	0	0	0	235.6	0	365.833	831.667	181.8	d__Bacteria; p__Bacteroidetes; c__Bacteroidia; o__Bacteroidales; f__Prevotellaceae; g__Prevotella; s__Prevotella sp. oral taxon 317
56774	3535.03	0	0	0	236.6	790	182	2251.83	234.6	d__Bacteria; p__Firmicutes; c__Clostridia; o__Clostridiales; f__Clostridiales Family XIII. Incertae Sedis; s__[Eubacterium] infirmum
712991	20145.9	0	0	0	245.8	0	567.167	8213.67	552.6	d__Bacteria; p__Firmicutes; c__Clostridia; o__Clostridiales; f__Lachnospiraceae; s__Lachnospiraceae bacterium oral taxon 500
40542	4372.11	0	0	0	256.8	0	268	2288.67	624	d__Bacteria; p__Fusobacteria; c__Fusobacteriia; o__Fusobacteriales; f__Leptotrichiaceae; g__Leptotrichia; s__Leptotrichia buccalis
1302	33449.7	0	0	0	268.4	0	855.333	12631.2	271.4	d__Bacteria; p__Firmicutes; c__Bacilli; o__Lactobacillales; f__Streptococcaceae; g__Streptococcus; s__Streptococcus gordonii
1892869	642.623	0	0	0	275.2	125.6	0	0	45.6	d__Bacteria; p__Actinobacteria; c__Actinobacteria; o__Actinomycetales; f__Actinomycetaceae; g__Actinomyces; s__Actinomyces glycerinitolerans
652713	4170.54	0	0	0	275.6	582.8	58	2279.83	161.8	d__Bacteria; p__Firmicutes; c__Tissierellia; o__Tissierellales; f__Peptoniphilaceae; g__Peptoniphilus; s__Peptoniphilus sp. oral taxon 386
296591	788.479	0	0	0	285	64.4	0	0	0	d__Bacteria; p__Proteobacteria; c__Betaproteobacteria; o__Burkholderiales; f__Comamonadaceae; g__Polaromonas; s__Polaromonas sp. JS666
41976	10817.9	0	0	0	285.4	0	513.167	4966.67	609.6	d__Bacteria; p__Bacteroidetes; c__Bacteroidia; o__Bacteroidales; f__Porphyromonadaceae; g__Porphyromonas; s__Porphyromonas catoniae
461393	11410.9	0	0	0	289.2	137.2	2195.5	5743.33	504	d__Bacteria; p__Actinobacteria; c__Actinobacteria; o__Actinomycetales; f__Actinomycetaceae; g__Actinomyces; s__Actinomyces massiliensis
84109	1181.63	0	0	0	293.8	632	386.333	0	58	d__Bacteria; p__Actinobacteria; c__Coriobacteriia; o__Eggerthellales; f__Eggerthellaceae; g__Slackia; s__Slackia exigua
294671	2072.94	0	0	0	295.6	0	0	850	67.8	d__Archaea; p__Euryarchaeota; c__Methanobacteria; o__Methanobacteriales; f__Methanobacteriaceae; g__Methanobrevibacter; s__Methanobrevibacter olleyae
655809	24382.1	0	0	0	301.6	0	1321.83	10029.7	382	d__Bacteria; p__Bacteroidetes; c__Bacteroidia; o__Bacteroidales; f__Prevotellaceae; g__Prevotella; s__Prevotella sp. oral taxon 472
502	11664.2	0	0	0	303.2	0	439.167	5400.5	1011.6	d__Bacteria; p__Proteobacteria; c__Betaproteobacteria; o__Neisseriales; f__Neisseriaceae; g__Kingella; s__Kingella denitrificans
43997	10510.8	0	0	0	324.8	435.4	1225.83	5841.67	485.2	d__Bacteria; p__Firmicutes; c__Clostridia; o__Clostridiales; f__Lachnospiraceae; g__Catonella; s__Catonella morbi
285	1059.02	0	0	0	330	0	0	0	0	d__Bacteria; p__Proteobacteria; c__Betaproteobacteria; o__Burkholderiales; f__Comamonadaceae; g__Comamonas; s__Comamonas testosteroni
671222	1473.53	0	0	0	333.4	69.8	181.5	920.333	45.2	d__Bacteria; p__Actinobacteria; c__Actinobacteria; o__Propionibacteriales; f__Propionibacteriaceae; g__Propionibacterium; s__Propionibacterium sp. oral taxon 192
894	1102.55	0	0	0	339	722.6	194.333	0	208.2	d__Bacteria; p__Proteobacteria; c__Deltaproteobacteria; o__Desulfobacterales; f__Desulfobulbaceae; g__Desulfobulbus; s__Desulfobulbus propionicus
33033	17585.1	0	0	0	343.2	238.2	1671.33	8533.5	581.6	d__Bacteria; p__Firmicutes; c__Tissierellia; o__Tissierellales; f__Peptoniphilaceae; g__Parvimonas; s__Parvimonas micra
706435	20330.8	0	0	0	358	0	425	8872.67	1954.4	d__Bacteria; p__Bacteroidetes; c__Flavobacteriia; o__Flavobacteriales; f__Flavobacteriaceae; g__Capnocytophaga; s__Capnocytophaga sp. oral taxon 329
31973	6197.15	0	0	0	375.4	999.4	142.667	3512.5	273.8	d__Bacteria; p__Firmicutes; c__Erysipelotrichia; o__Erysipelotrichales; f__Erysipelotrichaceae; g__Eggerthia; s__Eggerthia catenaformis
69823	1599.82	0	0	0	381.6	1120	651.167	1737.67	319	d__Bacteria; p__Firmicutes; c__Negativicutes; o__Selenomonadales; f__Selenomonadaceae; g__Selenomonas; s__Selenomonas sputigena
712213	2371.37	0	0	0	389	0	0	1008.33	130.8	d__Bacteria; p__Bacteroidetes; c__Flavobacteriia; o__Flavobacteriales; f__Flavobacteriaceae; g__Capnocytophaga; s__Capnocytophaga sp. oral taxon 332
43995	16567.5	0	0	0	392.4	526	1213.33	8789.33	990	d__Bacteria; p__Firmicutes; c__Clostridia; o__Clostridiales; f__Lachnospiraceae; g__Johnsonella; s__Johnsonella ignava
1227265	9606.05	0	0	0	427	0	162.667	4266.17	515.4	d__Bacteria; p__Bacteroidetes; c__Flavobacteriia; o__Flavobacteriales; f__Flavobacteriaceae; g__Capnocytophaga; s__Capnocytophaga sp. oral taxon 863
35517	6421.86	0	0	0	464.8	945.4	221.167	3872.17	348.2	d__Bacteria; p__Firmicutes; c__Clostridia; o__Clostridiales; f__Clostridiales Family XIII. Incertae Sedis; s__[Eubacterium] brachy
1659	1545.1	0	0	0	496.6	108.2	644.667	0	27.4	d__Bacteria; p__Actinobacteria; c__Actinobacteria; o__Actinomycetales; f__Actinomycetaceae; g__Actinomyces; s__Actinomyces israelii
52768	3268.83	0	0	0	501.8	143.2	245.167	2077.67	236.6	d__Bacteria; p__Actinobacteria; c__Actinobacteria; o__Actinomycetales; f__Actinomycetaceae; g__Schaalia; s__Schaalia georgiae
172042	88044.5	0	0	0	516	0	1111.17	32397.8	1135	d__Bacteria; p__Actinobacteria; c__Actinobacteria; o__Micrococcales; f__Micrococcaceae; g__Rothia; s__Rothia aeria
2173	4526.08	0	0	0	607	0	0	1943	250.8	d__Archaea; p__Euryarchaeota; c__Methanobacteria; o__Methanobacteriales; f__Methanobacteriaceae; g__Methanobrevibacter; s__Methanobrevibacter smithii
837	254.874	0	0	0	678.8	793	815.333	841	362.6	d__Bacteria; p__Bacteroidetes; c__Bacteroidia; o__Bacteroidales; f__Porphyromonadaceae; g__Porphyromonas; s__Porphyromonas gingivalis
712357	84997.5	0	0	0	684	0	1575.17	34073.5	3389	d__Bacteria; p__Fusobacteria; c__Fusobacteriia; o__Fusobacteriales; f__Leptotrichiaceae; g__Leptotrichia; s__Leptotrichia sp. oral taxon 212
824	22454.8	0	0	0	744.4	855.8	1619.33	12440.7	1511	d__Bacteria; p__Proteobacteria; c__Epsilonproteobacteria; o__Campylobacterales; f__Campylobacteraceae; g__Campylobacter; s__Campylobacter gracilis
1776578	17276.1	0	0	0	798.8	256.4	6682.17	9312.67	2370.4	d__Bacteria; p__Firmicutes; c__Bacilli; o__Lactobacillales; f__Streptococcaceae; g__Streptococcus; s__Streptococcus sp. DD04
539	50975.4	0	0	0	828.4	63	1238	21459.7	1847.2	d__Bacteria; p__Proteobacteria; c__Betaproteobacteria; o__Neisseriales; f__Neisseriaceae; g__Eikenella; s__Eikenella corrodens
1655	36201.4	0	0	0	895	0	1333.67	15039.8	538.8	d__Bacteria; p__Actinobacteria; c__Actinobacteria; o__Actinomycetales; f__Actinomycetaceae; g__Actinomyces; s__Actinomyces naeslundii
230361	7592.44	0	0	0	1008.2	189.2	101.167	4003.5	510	d__Archaea; p__Euryarchaeota; c__Methanobacteria; o__Methanobacteriales; f__Methanobacteriaceae; g__Methanobrevibacter; s__Methanobrevibacter millerae
52773	1658.71	0	0	0	1017.8	307.8	200.5	0	236.6	d__Bacteria; p__Actinobacteria; c__Actinobacteria; o__Actinomycetales; f__Actinomycetaceae; g__Schaalia; s__Schaalia meyeri
143361	6771.45	0	0	0	1053.6	1243	627.667	5064.5	519.2	d__Bacteria; p__Firmicutes; c__Clostridia; o__Clostridiales; f__Peptostreptococcaceae; g__Filifactor; s__Filifactor alocis
194702	31836.2	0	0	0	1167.2	117	2505.17	16153.2	2252.8	d__Bacteria; p__Proteobacteria; c__Gammaproteobacteria; o__Cardiobacteriales; f__Cardiobacteriaceae; g__Cardiobacterium; s__Cardiobacterium valvarum
51160	5435.57	0	0	0	1341.8	1482.2	1173.83	5331.83	845.8	d__Bacteria; p__Spirochaetes; c__Spirochaetia; o__Spirochaetales; f__Spirochaetaceae; g__Treponema; s__Treponema maltophilum
181487	10875.9	0	0	0	1503.8	1620.8	732.333	7760.67	949.8	d__Bacteria; p__Actinobacteria; c__Actinobacteria; o__Actinomycetales; f__Actinomycetaceae; g__Schaalia; s__Schaalia cardiffensis
209053	67450.1	0	0	0	1531.2	0	1564.5	28841.8	2954	d__Bacteria; p__Bacteroidetes; c__Flavobacteriia; o__Flavobacteriales; f__Flavobacteriaceae; g__Capnocytophaga; s__Capnocytophaga sp. ChDC OS43
544580	104990	0	0	0	1536.2	394	1763.67	42523	2246.6	d__Bacteria; p__Actinobacteria; c__Actinobacteria; o__Actinomycetales; f__Actinomycetaceae; g__Actinomyces; s__Actinomyces oris
495	41229.6	0	0	0	1580	0	912.333	18852.5	3337.2	d__Bacteria; p__Proteobacteria; c__Betaproteobacteria; o__Neisseriales; f__Neisseriaceae; g__Neisseria; s__Neisseria elongata
2718	37537.3	0	0	0	1674.4	0	1009.83	16231.2	871.6	d__Bacteria; p__Proteobacteria; c__Gammaproteobacteria; o__Cardiobacteriales; f__Cardiobacteriaceae; g__Cardiobacterium; s__Cardiobacterium hominis
1476577	21118	0	0	0	1762.2	1742.4	3179.33	14609.5	1783.4	d__Bacteria; p__Candidatus Saccharibacteria; s__Candidatus Saccharibacteria oral taxon TM7x
158	19548.1	0	0	0	2034.6	2410.4	1715.83	13790.2	1779.4	d__Bacteria; p__Spirochaetes; c__Spirochaetia; o__Spirochaetales; f__Spirochaetaceae; g__Treponema; s__Treponema denticola
66851	20868.9	0	0	0	2179	625	301	10894.7	1142.8	d__Archaea; p__Euryarchaeota; c__Methanobacteria; o__Methanobacteriales; f__Methanobacteriaceae; g__Methanobrevibacter; s__Methanobrevibacter oralis
45242	47100.7	0	0	0	2259.8	0	803.333	20430.8	1623.4	d__Bacteria; p__Bacteroidetes; c__Flavobacteriia; o__Flavobacteriales; f__Flavobacteriaceae; g__Capnocytophaga; s__Capnocytophaga granulosa
51123	13493	0	0	0	2289.6	3113.8	1053.5	10746.8	1728.6	d__Bacteria; p__Firmicutes; c__Clostridia; o__Clostridiales; f__Clostridiales Family XIII. Incertae Sedis; s__[Eubacterium] saphenum
1609968	19275.9	0	0	0	2565.2	649.2	315.833	10491.2	1273.8	d__Archaea; p__Euryarchaeota; c__Methanobacteria; o__Methanobacteriales; f__Methanobacteriaceae; g__Methanobrevibacter; s__Methanobrevibacter sp. YE315
53419	19945.7	0	0	0	3176.2	4428	2335.67	15936.3	1880.8	d__Bacteria; p__Spirochaetes; c__Spirochaetia; o__Spirochaetales; f__Spirochaetaceae; g__Treponema; s__Treponema socranskii
28112	13478.8	0	0	0	4086.6	5349.6	4787.33	14856.3	2154.4	d__Bacteria; p__Bacteroidetes; c__Bacteroidia; o__Bacteroidales; f__Tannerellaceae; g__Tannerella; s__Tannerella forsythia
1321783	29620.2	0	0	0	4374.2	2545	4036.17	20884.2	1840.2	d__Bacteria; p__Firmicutes; c__Clostridia; o__Clostridiales; f__Peptostreptococcaceae; s__Peptostreptococcaceae bacterium oral taxon 113
652708	34915.9	0	0	0	4415.2	2699.8	6964.33	26936.5	4877.6	d__Bacteria; p__Bacteroidetes; s__Bacteroidetes oral taxon 274
1305	429186	0	0	0	5965.4	0	7963	171928	11660.4	d__Bacteria; p__Firmicutes; c__Bacilli; o__Lactobacillales; f__Streptococcaceae; g__Streptococcus; s__Streptococcus sanguinis
43768	69502.4	0	0	0	6098.6	1368.8	13218.3	43256	6010.6	d__Bacteria; p__Actinobacteria; c__Actinobacteria; o__Corynebacteriales; f__Corynebacteriaceae; g__Corynebacterium; s__Corynebacterium matruchotii
47671	410630	0	0	0	7082	95.2	10651.5	169840	11366.2	d__Bacteria; p__Proteobacteria; c__Betaproteobacteria; o__Burkholderiales; f__Burkholderiaceae; g__Lautropia; s__Lautropia mirabilis
712888	22387	0	0	0	7908.4	187.4	89.3333	0	187.2	d__Bacteria; p__Actinobacteria; c__Actinobacteria; o__Actinomycetales; f__Actinomycetaceae; g__Actinobaculum; s__Actinobaculum sp. oral taxon 183
651822	48248	0	0	0	12639.6	21425.2	10274	49619.8	8536.8	d__Bacteria; p__Synergistetes; c__Synergistia; o__Synergistales; f__Synergistaceae; g__Fretibacterium; s__Fretibacterium fastidiosum
272548	141878	0	0	0	14710.4	11012.2	7754.17	88655.3	8912	d__Bacteria; p__Actinobacteria; c__Actinobacteria; o__Actinomycetales; f__Actinomycetaceae; g__Actinomyces; s__Actinomyces dentalis
52769	25921.9	0	0	0	15530.6	1309.6	1783	5035.67	886.6	d__Bacteria; p__Actinobacteria; c__Actinobacteria; o__Actinomycetales; f__Actinomycetaceae; g__Actinomyces; s__Actinomyces gerencseriae
132132	15807	0	0	0	17840.2	14331.8	11506.3	28761	7384	d__Bacteria; p__Proteobacteria; c__Deltaproteobacteria; o__Desulfovibrionales; f__Desulfomicrobiaceae; g__Desulfomicrobium; s__Desulfomicrobium orale
1889813	147559	0	0	0	20517.2	29401	11645.3	107448	11023.2	d__Bacteria; p__Chloroflexi; c__Anaerolineae; o__Anaerolineales; f__Anaerolineaceae; s__Anaerolineaceae bacterium oral taxon 439
1658672	203968	0	0	0	20592	166.6	5126	99374	12689	d__Bacteria; p__Proteobacteria; c__Betaproteobacteria; o__Burkholderiales; f__Comamonadaceae; g__Ottowia; s__Ottowia sp. oral taxon 894
712411	273436	0	0	0	25520	45805.2	28895.5	203686	30492.2	d__Bacteria; p__Actinobacteria; c__Coriobacteriia; o__Coriobacteriales; f__Atopobiaceae; g__Olsenella; s__Olsenella sp. oral taxon 807
712122	372696	0	0	0	37029.2	29534	22153.8	234864	24115.8	d__Bacteria; p__Actinobacteria; c__Actinobacteria; o__Actinomycetales; f__Actinomycetaceae; g__Actinomyces; s__Actinomyces sp. oral taxon 414

## Sheet: G-test1_UVB_vs_EDTA
OTU	Test-Statistic	P	FDR_P	Bonferroni_P	No_treatment_mean	UV_mean	Bleach_mean	UV_bleach_mean	EDTA_mean	taxonomy
712122	372696	0	0	0	37029.2	29534	22153.8	234864	24115.8	d__Bacteria; p__Actinobacteria; c__Actinobacteria; o__Actinomycetales; f__Actinomycetaceae; g__Actinomyces; s__Actinomyces sp. oral taxon 414
712411	273436	0	0	0	25520	45805.2	28895.5	203686	30492.2	d__Bacteria; p__Actinobacteria; c__Coriobacteriia; o__Coriobacteriales; f__Atopobiaceae; g__Olsenella; s__Olsenella sp. oral taxon 807
1658672	203968	0	0	0	20592	166.6	5126	99374	12689	d__Bacteria; p__Proteobacteria; c__Betaproteobacteria; o__Burkholderiales; f__Comamonadaceae; g__Ottowia; s__Ottowia sp. oral taxon 894
1889813	147559	0	0	0	20517.2	29401	11645.3	107448	11023.2	d__Bacteria; p__Chloroflexi; c__Anaerolineae; o__Anaerolineales; f__Anaerolineaceae; s__Anaerolineaceae bacterium oral taxon 439
132132	15807	0	0	0	17840.2	14331.8	11506.3	28761	7384	d__Bacteria; p__Proteobacteria; c__Deltaproteobacteria; o__Desulfovibrionales; f__Desulfomicrobiaceae; g__Desulfomicrobium; s__Desulfomicrobium orale
52769	25921.9	0	0	0	15530.6	1309.6	1783	5035.67	886.6	d__Bacteria; p__Actinobacteria; c__Actinobacteria; o__Actinomycetales; f__Actinomycetaceae; g__Actinomyces; s__Actinomyces gerencseriae
272548	141878	0	0	0	14710.4	11012.2	7754.17	88655.3	8912	d__Bacteria; p__Actinobacteria; c__Actinobacteria; o__Actinomycetales; f__Actinomycetaceae; g__Actinomyces; s__Actinomyces dentalis
651822	48248	0	0	0	12639.6	21425.2	10274	49619.8	8536.8	d__Bacteria; p__Synergistetes; c__Synergistia; o__Synergistales; f__Synergistaceae; g__Fretibacterium; s__Fretibacterium fastidiosum
712888	22387	0	0	0	7908.4	187.4	89.3333	0	187.2	d__Bacteria; p__Actinobacteria; c__Actinobacteria; o__Actinomycetales; f__Actinomycetaceae; g__Actinobaculum; s__Actinobaculum sp. oral taxon 183
47671	410630	0	0	0	7082	95.2	10651.5	169840	11366.2	d__Bacteria; p__Proteobacteria; c__Betaproteobacteria; o__Burkholderiales; f__Burkholderiaceae; g__Lautropia; s__Lautropia mirabilis
43768	69502.4	0	0	0	6098.6	1368.8	13218.3	43256	6010.6	d__Bacteria; p__Actinobacteria; c__Actinobacteria; o__Corynebacteriales; f__Corynebacteriaceae; g__Corynebacterium; s__Corynebacterium matruchotii
1305	429186	0	0	0	5965.4	0	7963	171928	11660.4	d__Bacteria; p__Firmicutes; c__Bacilli; o__Lactobacillales; f__Streptococcaceae; g__Streptococcus; s__Streptococcus sanguinis
652708	34915.9	0	0	0	4415.2	2699.8	6964.33	26936.5	4877.6	d__Bacteria; p__Bacteroidetes; s__Bacteroidetes oral taxon 274
1321783	29620.2	0	0	0	4374.2	2545	4036.17	20884.2	1840.2	d__Bacteria; p__Firmicutes; c__Clostridia; o__Clostridiales; f__Peptostreptococcaceae; s__Peptostreptococcaceae bacterium oral taxon 113
28112	13478.8	0	0	0	4086.6	5349.6	4787.33	14856.3	2154.4	d__Bacteria; p__Bacteroidetes; c__Bacteroidia; o__Bacteroidales; f__Tannerellaceae; g__Tannerella; s__Tannerella forsythia
53419	19945.7	0	0	0	3176.2	4428	2335.67	15936.3	1880.8	d__Bacteria; p__Spirochaetes; c__Spirochaetia; o__Spirochaetales; f__Spirochaetaceae; g__Treponema; s__Treponema socranskii
1609968	19275.9	0	0	0	2565.2	649.2	315.833	10491.2	1273.8	d__Archaea; p__Euryarchaeota; c__Methanobacteria; o__Methanobacteriales; f__Methanobacteriaceae; g__Methanobrevibacter; s__Methanobrevibacter sp. YE315
51123	13493	0	0	0	2289.6	3113.8	1053.5	10746.8	1728.6	d__Bacteria; p__Firmicutes; c__Clostridia; o__Clostridiales; f__Clostridiales Family XIII. Incertae Sedis; s__[Eubacterium] saphenum
45242	47100.7	0	0	0	2259.8	0	803.333	20430.8	1623.4	d__Bacteria; p__Bacteroidetes; c__Flavobacteriia; o__Flavobacteriales; f__Flavobacteriaceae; g__Capnocytophaga; s__Capnocytophaga granulosa
66851	20868.9	0	0	0	2179	625	301	10894.7	1142.8	d__Archaea; p__Euryarchaeota; c__Methanobacteria; o__Methanobacteriales; f__Methanobacteriaceae; g__Methanobrevibacter; s__Methanobrevibacter oralis
158	19548.1	0	0	0	2034.6	2410.4	1715.83	13790.2	1779.4	d__Bacteria; p__Spirochaetes; c__Spirochaetia; o__Spirochaetales; f__Spirochaetaceae; g__Treponema; s__Treponema denticola
1476577	21118	0	0	0	1762.2	1742.4	3179.33	14609.5	1783.4	d__Bacteria; p__Candidatus Saccharibacteria; s__Candidatus Saccharibacteria oral taxon TM7x
2718	37537.3	0	0	0	1674.4	0	1009.83	16231.2	871.6	d__Bacteria; p__Proteobacteria; c__Gammaproteobacteria; o__Cardiobacteriales; f__Cardiobacteriaceae; g__Cardiobacterium; s__Cardiobacterium hominis
495	41229.6	0	0	0	1580	0	912.333	18852.5	3337.2	d__Bacteria; p__Proteobacteria; c__Betaproteobacteria; o__Neisseriales; f__Neisseriaceae; g__Neisseria; s__Neisseria elongata
544580	104990	0	0	0	1536.2	394	1763.67	42523	2246.6	d__Bacteria; p__Actinobacteria; c__Actinobacteria; o__Actinomycetales; f__Actinomycetaceae; g__Actinomyces; s__Actinomyces oris
209053	67450.1	0	0	0	1531.2	0	1564.5	28841.8	2954	d__Bacteria; p__Bacteroidetes; c__Flavobacteriia; o__Flavobacteriales; f__Flavobacteriaceae; g__Capnocytophaga; s__Capnocytophaga sp. ChDC OS43
181487	10875.9	0	0	0	1503.8	1620.8	732.333	7760.67	949.8	d__Bacteria; p__Actinobacteria; c__Actinobacteria; o__Actinomycetales; f__Actinomycetaceae; g__Schaalia; s__Schaalia cardiffensis
51160	5435.57	0	0	0	1341.8	1482.2	1173.83	5331.83	845.8	d__Bacteria; p__Spirochaetes; c__Spirochaetia; o__Spirochaetales; f__Spirochaetaceae; g__Treponema; s__Treponema maltophilum
194702	31836.2	0	0	0	1167.2	117	2505.17	16153.2	2252.8	d__Bacteria; p__Proteobacteria; c__Gammaproteobacteria; o__Cardiobacteriales; f__Cardiobacteriaceae; g__Cardiobacterium; s__Cardiobacterium valvarum
143361	6771.45	0	0	0	1053.6	1243	627.667	5064.5	519.2	d__Bacteria; p__Firmicutes; c__Clostridia; o__Clostridiales; f__Peptostreptococcaceae; g__Filifactor; s__Filifactor alocis
52773	1658.71	0	0	0	1017.8	307.8	200.5	0	236.6	d__Bacteria; p__Actinobacteria; c__Actinobacteria; o__Actinomycetales; f__Actinomycetaceae; g__Schaalia; s__Schaalia meyeri
230361	7592.44	0	0	0	1008.2	189.2	101.167	4003.5	510	d__Archaea; p__Euryarchaeota; c__Methanobacteria; o__Methanobacteriales; f__Methanobacteriaceae; g__Methanobrevibacter; s__Methanobrevibacter millerae
1655	36201.4	0	0	0	895	0	1333.67	15039.8	538.8	d__Bacteria; p__Actinobacteria; c__Actinobacteria; o__Actinomycetales; f__Actinomycetaceae; g__Actinomyces; s__Actinomyces naeslundii
539	50975.4	0	0	0	828.4	63	1238	21459.7	1847.2	d__Bacteria; p__Proteobacteria; c__Betaproteobacteria; o__Neisseriales; f__Neisseriaceae; g__Eikenella; s__Eikenella corrodens
1776578	17276.1	0	0	0	798.8	256.4	6682.17	9312.67	2370.4	d__Bacteria; p__Firmicutes; c__Bacilli; o__Lactobacillales; f__Streptococcaceae; g__Streptococcus; s__Streptococcus sp. DD04
824	22454.8	0	0	0	744.4	855.8	1619.33	12440.7	1511	d__Bacteria; p__Proteobacteria; c__Epsilonproteobacteria; o__Campylobacterales; f__Campylobacteraceae; g__Campylobacter; s__Campylobacter gracilis
712357	84997.5	0	0	0	684	0	1575.17	34073.5	3389	d__Bacteria; p__Fusobacteria; c__Fusobacteriia; o__Fusobacteriales; f__Leptotrichiaceae; g__Leptotrichia; s__Leptotrichia sp. oral taxon 212
837	254.874	0	0	0	678.8	793	815.333	841	362.6	d__Bacteria; p__Bacteroidetes; c__Bacteroidia; o__Bacteroidales; f__Porphyromonadaceae; g__Porphyromonas; s__Porphyromonas gingivalis
2173	4526.08	0	0	0	607	0	0	1943	250.8	d__Archaea; p__Euryarchaeota; c__Methanobacteria; o__Methanobacteriales; f__Methanobacteriaceae; g__Methanobrevibacter; s__Methanobrevibacter smithii
172042	88044.5	0	0	0	516	0	1111.17	32397.8	1135	d__Bacteria; p__Actinobacteria; c__Actinobacteria; o__Micrococcales; f__Micrococcaceae; g__Rothia; s__Rothia aeria
52768	3268.83	0	0	0	501.8	143.2	245.167	2077.67	236.6	d__Bacteria; p__Actinobacteria; c__Actinobacteria; o__Actinomycetales; f__Actinomycetaceae; g__Schaalia; s__Schaalia georgiae
1659	1545.1	0	0	0	496.6	108.2	644.667	0	27.4	d__Bacteria; p__Actinobacteria; c__Actinobacteria; o__Actinomycetales; f__Actinomycetaceae; g__Actinomyces; s__Actinomyces israelii
35517	6421.86	0	0	0	464.8	945.4	221.167	3872.17	348.2	d__Bacteria; p__Firmicutes; c__Clostridia; o__Clostridiales; f__Clostridiales Family XIII. Incertae Sedis; s__[Eubacterium] brachy
1227265	9606.05	0	0	0	427	0	162.667	4266.17	515.4	d__Bacteria; p__Bacteroidetes; c__Flavobacteriia; o__Flavobacteriales; f__Flavobacteriaceae; g__Capnocytophaga; s__Capnocytophaga sp. oral taxon 863
43995	16567.5	0	0	0	392.4	526	1213.33	8789.33	990	d__Bacteria; p__Firmicutes; c__Clostridia; o__Clostridiales; f__Lachnospiraceae; g__Johnsonella; s__Johnsonella ignava
712213	2371.37	0	0	0	389	0	0	1008.33	130.8	d__Bacteria; p__Bacteroidetes; c__Flavobacteriia; o__Flavobacteriales; f__Flavobacteriaceae; g__Capnocytophaga; s__Capnocytophaga sp. oral taxon 332
69823	1599.82	0	0	0	381.6	1120	651.167	1737.67	319	d__Bacteria; p__Firmicutes; c__Negativicutes; o__Selenomonadales; f__Selenomonadaceae; g__Selenomonas; s__Selenomonas sputigena
31973	6197.15	0	0	0	375.4	999.4	142.667	3512.5	273.8	d__Bacteria; p__Firmicutes; c__Erysipelotrichia; o__Erysipelotrichales; f__Erysipelotrichaceae; g__Eggerthia; s__Eggerthia catenaformis
706435	20330.8	0	0	0	358	0	425	8872.67	1954.4	d__Bacteria; p__Bacteroidetes; c__Flavobacteriia; o__Flavobacteriales; f__Flavobacteriaceae; g__Capnocytophaga; s__Capnocytophaga sp. oral taxon 329
33033	17585.1	0	0	0	343.2	238.2	1671.33	8533.5	581.6	d__Bacteria; p__Firmicutes; c__Tissierellia; o__Tissierellales; f__Peptoniphilaceae; g__Parvimonas; s__Parvimonas micra
894	1102.55	0	0	0	339	722.6	194.333	0	208.2	d__Bacteria; p__Proteobacteria; c__Deltaproteobacteria; o__Desulfobacterales; f__Desulfobulbaceae; g__Desulfobulbus; s__Desulfobulbus propionicus
671222	1473.53	0	0	0	333.4	69.8	181.5	920.333	45.2	d__Bacteria; p__Actinobacteria; c__Actinobacteria; o__Propionibacteriales; f__Propionibacteriaceae; g__Propionibacterium; s__Propionibacterium sp. oral taxon 192
285	1059.02	0	0	0	330	0	0	0	0	d__Bacteria; p__Proteobacteria; c__Betaproteobacteria; o__Burkholderiales; f__Comamonadaceae; g__Comamonas; s__Comamonas testosteroni
43997	10510.8	0	0	0	324.8	435.4	1225.83	5841.67	485.2	d__Bacteria; p__Firmicutes; c__Clostridia; o__Clostridiales; f__Lachnospiraceae; g__Catonella; s__Catonella morbi
502	11664.2	0	0	0	303.2	0	439.167	5400.5	1011.6	d__Bacteria; p__Proteobacteria; c__Betaproteobacteria; o__Neisseriales; f__Neisseriaceae; g__Kingella; s__Kingella denitrificans
655809	24382.1	0	0	0	301.6	0	1321.83	10029.7	382	d__Bacteria; p__Bacteroidetes; c__Bacteroidia; o__Bacteroidales; f__Prevotellaceae; g__Prevotella; s__Prevotella sp. oral taxon 472
294671	2072.94	0	0	0	295.6	0	0	850	67.8	d__Archaea; p__Euryarchaeota; c__Methanobacteria; o__Methanobacteriales; f__Methanobacteriaceae; g__Methanobrevibacter; s__Methanobrevibacter olleyae
84109	1181.63	0	0	0	293.8	632	386.333	0	58	d__Bacteria; p__Actinobacteria; c__Coriobacteriia; o__Eggerthellales; f__Eggerthellaceae; g__Slackia; s__Slackia exigua
461393	11410.9	0	0	0	289.2	137.2	2195.5	5743.33	504	d__Bacteria; p__Actinobacteria; c__Actinobacteria; o__Actinomycetales; f__Actinomycetaceae; g__Actinomyces; s__Actinomyces massiliensis
41976	10817.9	0	0	0	285.4	0	513.167	4966.67	609.6	d__Bacteria; p__Bacteroidetes; c__Bacteroidia; o__Bacteroidales; f__Porphyromonadaceae; g__Porphyromonas; s__Porphyromonas catoniae
296591	788.479	0	0	0	285	64.4	0	0	0	d__Bacteria; p__Proteobacteria; c__Betaproteobacteria; o__Burkholderiales; f__Comamonadaceae; g__Polaromonas; s__Polaromonas sp. JS666
652713	4170.54	0	0	0	275.6	582.8	58	2279.83	161.8	d__Bacteria; p__Firmicutes; c__Tissierellia; o__Tissierellales; f__Peptoniphilaceae; g__Peptoniphilus; s__Peptoniphilus sp. oral taxon 386
1892869	642.623	0	0	0	275.2	125.6	0	0	45.6	d__Bacteria; p__Actinobacteria; c__Actinobacteria; o__Actinomycetales; f__Actinomycetaceae; g__Actinomyces; s__Actinomyces glycerinitolerans
1302	33449.7	0	0	0	268.4	0	855.333	12631.2	271.4	d__Bacteria; p__Firmicutes; c__Bacilli; o__Lactobacillales; f__Streptococcaceae; g__Streptococcus; s__Streptococcus gordonii
40542	4372.11	0	0	0	256.8	0	268	2288.67	624	d__Bacteria; p__Fusobacteria; c__Fusobacteriia; o__Fusobacteriales; f__Leptotrichiaceae; g__Leptotrichia; s__Leptotrichia buccalis
712991	20145.9	0	0	0	245.8	0	567.167	8213.67	552.6	d__Bacteria; p__Firmicutes; c__Clostridia; o__Clostridiales; f__Lachnospiraceae; s__Lachnospiraceae bacterium oral taxon 500
56774	3535.03	0	0	0	236.6	790	182	2251.83	234.6	d__Bacteria; p__Firmicutes; c__Clostridia; o__Clostridiales; f__Clostridiales Family XIII. Incertae Sedis; s__[Eubacterium] infirmum
652721	1306	0	0	0	235.6	0	365.833	831.667	181.8	d__Bacteria; p__Bacteroidetes; c__Bacteroidia; o__Bacteroidales; f__Prevotellaceae; g__Prevotella; s__Prevotella sp. oral taxon 317
555313	1160.38	0	0	0	227.6	578.8	690.167	0	514.8	d__Bacteria; p__Bacteroidetes; c__Bacteroidia; o__Bacteroidales; g__Phocaeicola; s__Phocaeicola abscessus
487	33831.4	0	0	0	214.4	0	514.333	13339.3	1365	d__Bacteria; p__Proteobacteria; c__Betaproteobacteria; o__Neisseriales; f__Neisseriaceae; g__Neisseria; s__Neisseria meningitidis
53332	866.96	0	0	0	213	484.2	74.3333	0	76.8	d__Bacteria; p__Proteobacteria; c__Deltaproteobacteria; o__Desulfobacterales; f__Desulfobulbaceae; g__Desulfobulbus; s__Desulfobulbus elongatus
81412	1009.06	0	0	0	212.2	660.4	159	0	220.8	d__Bacteria; p__Synergistetes; c__Synergistia; o__Synergistales; f__Synergistaceae; g__Aminomonas; s__Aminomonas paucivorans
732	55847.2	0	0	0	211.4	0	1852.67	21596.5	934	d__Bacteria; p__Proteobacteria; c__Gammaproteobacteria; o__Pasteurellales; f__Pasteurellaceae; g__Aggregatibacter; s__Aggregatibacter aphrophilus
109327	1008.39	0	0	0	209.2	451.2	0	0	139.6	d__Bacteria; p__Firmicutes; c__Clostridia; o__Clostridiales; f__Clostridiales Family XIII. Incertae Sedis; g__Anaerovorax; s__Anaerovorax odorimutans
1642647	659.735	0	0	0	180.8	180.2	0	0	0	d__Bacteria; p__Bacteroidetes; c__Bacteroidia; o__Bacteroidales; f__Dysgonamonadaceae; g__Proteiniphilum; s__Proteiniphilum saccharofermentans
143393	859.29	0	0	0	175.2	401	191.833	804.667	107	d__Bacteria; p__Firmicutes; c__Clostridia; o__Clostridiales; f__Clostridiales Family XIII. Incertae Sedis; s__[Eubacterium] sulci
1018	2910.97	0	0	0	161	0	302.833	1591	441.2	d__Bacteria; p__Bacteroidetes; c__Flavobacteriia; o__Flavobacteriales; f__Flavobacteriaceae; g__Capnocytophaga; s__Capnocytophaga ochracea
1583098	47351.1	0	0	0	142.2	0	856.833	18472.8	1851.2	d__Bacteria; p__Fusobacteria; c__Fusobacteriia; o__Fusobacteriales; f__Fusobacteriaceae; g__Fusobacterium; s__Fusobacterium hwasookii
1642646	585.472	0	0	0	140	178	0	0	0	d__Bacteria; p__Bacteroidetes; c__Bacteroidia; o__Bacteroidales; f__Porphyromonadaceae; g__Petrimonas; s__Petrimonas mucosa
113287	5992.71	0	0	0	135.6	49.8	559.667	2760.83	105	d__Bacteria; p__Firmicutes; c__Clostridia; o__Clostridiales; f__Eubacteriaceae; g__Pseudoramibacter; s__Pseudoramibacter alactolyticus
712212	7005.06	0	0	0	135	0	136.333	2967.5	357	d__Bacteria; p__Bacteroidetes; c__Flavobacteriia; o__Flavobacteriales; f__Flavobacteriaceae; g__Capnocytophaga; s__Capnocytophaga sp. oral taxon 326
61592	37554.2	0	0	0	130	0	722	13409.3	147	d__Bacteria; p__Actinobacteria; c__Actinobacteria; o__Corynebacteriales; f__Corynebacteriaceae; g__Corynebacterium; s__Corynebacterium durum
267212	383.571	0	0	0	110.4	0	0	0	99.6	d__Bacteria; p__Proteobacteria; c__Betaproteobacteria; o__Neisseriales; f__Neisseriaceae; g__Neisseria; s__Neisseria bacilliformis
1197717	499.256	0	0	0	107	212.2	0	0	132.8	d__Bacteria; p__Synergistetes; c__Synergistia; o__Synergistales; f__Synergistaceae; g__Cloacibacillus; s__Cloacibacillus porcorum
710239	7940.2	0	0	0	105.6	0	127.5	3305.67	493.8	d__Bacteria; p__Bacteroidetes; c__Flavobacteriia; o__Flavobacteriales; f__Flavobacteriaceae; g__Capnocytophaga; s__Capnocytophaga sp. oral taxon 338
294710	394.557	0	0	0	105	111.2	0	0	0	d__Bacteria; p__Bacteroidetes; c__Bacteroidia; o__Bacteroidales; f__Dysgonamonadaceae; g__Proteiniphilum; s__Proteiniphilum acetatigenes
45634	1550.7	0	0	0	103	0	377.5	816.833	108.2	d__Bacteria; p__Firmicutes; c__Bacilli; o__Lactobacillales; f__Streptococcaceae; g__Streptococcus; s__Streptococcus cristatus
851	19357	0	0	0	97.8	67.4	427.333	7969.83	848	d__Bacteria; p__Fusobacteria; c__Fusobacteriia; o__Fusobacteriales; f__Fusobacteriaceae; g__Fusobacterium; s__Fusobacterium nucleatum
1736406	307.114	0	0	0	96.4	0	0	0	0	d__Bacteria; p__Proteobacteria; c__Gammaproteobacteria; o__Xanthomonadales; f__Rhodanobacteraceae; g__Rhodanobacter; s__Rhodanobacter sp. Soil772
157688	1694.99	0	0	0	96	0	52.8333	824.5	163.8	d__Bacteria; p__Fusobacteria; c__Fusobacteriia; o__Fusobacteriales; f__Leptotrichiaceae; g__Leptotrichia; s__Leptotrichia hofstadii
1581061	46514	0	0	0	95.4	0	866	17531.2	1060.4	d__Bacteria; p__Firmicutes; c__Bacilli; o__Lactobacillales; f__Aerococcaceae; g__Abiotrophia; s__Abiotrophia sp. HMSC24B09
1321785	10343.2	0	0	0	88.8	0	582.833	4518.17	537.8	d__Bacteria; p__Firmicutes; c__Negativicutes; o__Selenomonadales; f__Selenomonadaceae; g__Selenomonas; s__Selenomonas sp. oral taxon 892
633701	4785.9	0	0	0	88.4	73.8	365.167	2313.5	168.4	d__Bacteria; p__Bacteroidetes; c__Bacteroidia; o__Bacteroidales; f__Prevotellaceae; g__Prevotella; s__Prevotella saccharolytica
712437	1685.89	0	0	0	85.4	0	273.667	938.833	254.4	d__Bacteria; p__Bacteroidetes; c__Bacteroidia; o__Bacteroidales; f__Porphyromonadaceae; g__Porphyromonas; s__Porphyromonas sp. oral taxon 278
796937	180.98	0	0	0	85.2	68.8	76.1667	0	127.6	d__Bacteria; p__Firmicutes; c__Clostridia; o__Clostridiales; f__Peptostreptococcaceae; g__Peptoanaerobacter; s__Peptoanaerobacter stomatis
190977	247.894	0	0	0	78	0	0	0	0	d__Archaea; p__Euryarchaeota; c__Methanobacteria; o__Methanobacteriales; f__Methanobacteriaceae; g__Methanobrevibacter; s__Methanobrevibacter wolinii
179636	235.021	0	0	0	74	0	0	0	0	d__Bacteria; p__Proteobacteria; c__Betaproteobacteria; o__Burkholderiales; f__Comamonadaceae; g__Alicycliphilus; s__Alicycliphilus denitrificans
712117	20013.5	0	0	0	72.4	0	171.333	6723.33	0	d__Bacteria; p__Actinobacteria; c__Actinobacteria; o__Actinomycetales; f__Actinomycetaceae; g__Actinomyces; s__Actinomyces sp. oral taxon 170
1303	48525.4	0	0	0	72.4	0	2187.5	19563.3	1612	d__Bacteria; p__Firmicutes; c__Bacilli; o__Lactobacillales; f__Streptococcaceae; g__Streptococcus; s__Streptococcus oralis
1496	228.584	0	0	0	72	0	0	0	0	d__Bacteria; p__Firmicutes; c__Clostridia; o__Clostridiales; f__Peptostreptococcaceae; g__Clostridioides; s__Clostridioides difficile
157692	4325.79	0	0	0	70.2	0	0	1451.33	0	d__Bacteria; p__Fusobacteria; c__Fusobacteriia; o__Fusobacteriales; f__Leptotrichiaceae; g__Leptotrichia; s__Leptotrichia goodfellowii
28131	4221.39	0	0	0	67.2	0	403.833	1946.83	210.6	d__Bacteria; p__Bacteroidetes; c__Bacteroidia; o__Bacteroidales; f__Prevotellaceae; g__Prevotella; s__Prevotella intermedia
1227267	210.562	0	0	0	66.4	0	0	0	0	d__Bacteria; p__Fusobacteria; c__Fusobacteriia; o__Fusobacteriales; f__Leptotrichiaceae; g__Leptotrichia; s__Leptotrichia sp. oral taxon 879
199	600.834	0	0	0	66.2	0	205.167	0	218.6	d__Bacteria; p__Proteobacteria; c__Epsilonproteobacteria; o__Campylobacterales; f__Campylobacteraceae; g__Campylobacter; s__Campylobacter concisus
1082851	209.275	0	0	0	66	0	0	0	0	d__Bacteria; p__Proteobacteria; c__Betaproteobacteria; o__Burkholderiales; f__Comamonadaceae; g__Comamonas; s__Comamonas serinivorans
1265	207.988	0	0	0	65.6	0	0	0	0	d__Bacteria; p__Firmicutes; c__Clostridia; o__Clostridiales; f__Ruminococcaceae; g__Ruminococcus; s__Ruminococcus flavefaciens
712401	206.7	0	0	0	65.2	0	0	0	0	d__Bacteria; p__Proteobacteria; c__Betaproteobacteria; o__Neisseriales; f__Neisseriaceae; g__Neisseria; s__Neisseria sp. oral taxon 020
428712	685.952	0	0	0	62	393.8	69.5	0	107.8	d__Bacteria; p__Synergistetes; c__Synergistia; o__Synergistales; f__Synergistaceae; g__Jonquetella; s__Jonquetella anthropi
2051	191.254	0	0	0	60.4	0	0	0	0	d__Bacteria; p__Actinobacteria; c__Actinobacteria; o__Actinomycetales; f__Actinomycetaceae; g__Mobiluncus; s__Mobiluncus curtisii
310300	257.133	0	0	0	58	81.2	0	0	0	d__Bacteria; p__Bacteroidetes; c__Bacteroidia; o__Bacteroidales; f__Bacteroidaceae; g__Bacteroides; s__Bacteroides pyogenes
83816	173.233	0	0	0	54.8	0	0	0	0	d__Archaea; p__Euryarchaeota; c__Methanobacteria; o__Methanobacteriales; f__Methanobacteriaceae; g__Methanobrevibacter; s__Methanobrevibacter ruminantium
81462	280.646	0	0	0	50.6	126.8	55.6667	0	0	d__Bacteria; p__Synergistetes; c__Synergistia; o__Synergistales; f__Synergistaceae; g__Thermanaerovibrio; s__Thermanaerovibrio acidaminovorans
53418	326.128	0	0	0	23.6	91.2	0	0	127.2	d__Bacteria; p__Spirochaetes; c__Spirochaetia; o__Spirochaetales; f__Spirochaetaceae; g__Treponema; s__Treponema lecithinolyticum
1458426	2260.3	0	0	0	0	703.2	0	0	0	d__Bacteria; p__Proteobacteria; c__Betaproteobacteria; o__Burkholderiales; f__Comamonadaceae; g__Serpentinomonas; s__Serpentinomonas mccroryi
1531429	1099.58	0	0	0	0	342.6	0	0	0	d__Bacteria; p__Actinobacteria; c__Coriobacteriia; o__Coriobacteriales; f__Coriobacteriaceae; s__Coriobacteriaceae bacterium 68-1-3
652706	5799.24	0	0	0	0	314	62.5	2196.5	0	d__Bacteria; p__Firmicutes; c__Clostridia; o__Clostridiales; f__Lachnospiraceae; g__Oribacterium; s__Oribacterium sp. oral taxon 078
135083	6675.71	0	0	0	0	218.6	321	3117.5	386.4	d__Bacteria; p__Firmicutes; c__Negativicutes; o__Selenomonadales; f__Selenomonadaceae; g__Selenomonas; s__Selenomonas noxia
1291540	608.144	0	0	0	0	218	0	0	75.8	d__Archaea; p__Euryarchaeota; c__Thermoplasmata; o__Methanomassiliicoccales; f__Candidatus Methanomethylophilaceae; g__Candidatus Methanomethylophilus; s__Candidatus Methanomethylophilus alvus
1054217	592.038	0	0	0	0	210.4	0	0	81.8	d__Archaea; p__Euryarchaeota; c__Thermoplasmata; o__Thermoplasmatales; s__Thermoplasmatales archaeon BRNA1
133926	1181.07	0	0	0	0	203	405.167	0	0	d__Bacteria; p__Actinobacteria; c__Coriobacteriia; o__Coriobacteriales; f__Atopobiaceae; g__Olsenella; s__Olsenella uli
971	562.678	0	0	0	0	175.8	0	0	0	d__Bacteria; p__Firmicutes; c__Negativicutes; o__Selenomonadales; f__Selenomonadaceae; g__Selenomonas; s__Selenomonas ruminantium
1408281	470.458	0	0	0	0	169.4	0	0	55.4	d__Bacteria; p__Elusimicrobia; c__Endomicrobia; o__Endomicrobiales; f__Endomicrobiaceae; g__Endomicrobium; s__Endomicrobium proavitum
265429	415.26	0	0	0	0	130	0	0	0	d__Bacteria; p__Proteobacteria; c__Gammaproteobacteria; o__Xanthomonadales; f__Xanthomonadaceae; g__Silanimonas; s__Silanimonas lenta
649739	755.009	0	0	0	0	96.8	143.667	0	339.8	d__Bacteria; p__Actinobacteria; c__Actinobacteria; o__Actinomycetales; f__Actinomycetaceae; g__Actinomyces; s__Actinomyces sp. oral taxon 848
712528	293.026	0	0	0	0	93.8	61.6667	0	115.8	d__Bacteria; p__Firmicutes; c__Negativicutes; o__Selenomonadales; f__Selenomonadaceae; g__Selenomonas; s__Selenomonas sp. oral taxon 126
1884263	242.894	0	0	0	0	81.2	47.5	0	0	d__Bacteria; p__Firmicutes; c__Negativicutes; o__Selenomonadales; f__Selenomonadaceae; g__Selenomonas; s__Selenomonas sp. oral taxon 920
84112	254.331	0	0	0	0	80	0	0	0	d__Bacteria; p__Actinobacteria; c__Coriobacteriia; o__Eggerthellales; f__Eggerthellaceae; g__Eggerthella; s__Eggerthella lenta
1869227	248.538	0	0	0	0	78.2	0	0	0	d__Bacteria; s__bacterium
1852373	245.963	0	0	0	0	77.4	0	0	0	d__Bacteria; p__Firmicutes; c__Tissierellia; o__Tissierellales; f__Peptoniphilaceae; g__Murdochiella; s__Murdochiella vaginalis
1720198	233.734	0	0	0	0	73.6	0	0	0	d__Bacteria; p__Actinobacteria; c__Actinobacteria; o__Actinomycetales; f__Actinomycetaceae; g__Actinomyces; s__Actinomyces provencensis
467210	2016.83	0	0	0	0	73.4	178.333	835.333	0	d__Bacteria; p__Firmicutes; c__Clostridia; o__Clostridiales; f__Lachnospiraceae; g__Lachnoanaerobaculum; s__Lachnoanaerobaculum saburreum
471189	189.323	0	0	0	0	59.8	0	0	0	d__Bacteria; p__Actinobacteria; c__Coriobacteriia; o__Eggerthellales; f__Eggerthellaceae; g__Gordonibacter; s__Gordonibacter pamelaeae
1797112	186.748	0	0	0	0	59	0	0	0	d__Bacteria; p__Actinobacteria; c__Coriobacteriia; o__Coriobacteriales; f__Atopobiaceae; g__Olsenella; s__Olsenella sp. kh2p3
508460	186.105	0	0	0	0	58.8	0	0	0	d__Bacteria; p__Synergistetes; c__Synergistia; o__Synergistales; f__Synergistaceae; g__Cloacibacillus; s__Cloacibacillus evryensis
1841863	179.025	0	0	0	0	56.6	0	0	0	d__Bacteria; p__Actinobacteria; c__Coriobacteriia; o__Eggerthellales; f__Eggerthellaceae; g__Gordonibacter; s__Gordonibacter massiliensis
131111	177.095	0	0	0	0	56	0	0	0	d__Bacteria; p__Actinobacteria; c__Actinobacteria; o__Actinomycetales; f__Actinomycetaceae; g__Schaalia; s__Schaalia turicensis
1458425	173.233	0	0	0	0	54.8	0	0	0	d__Bacteria; p__Proteobacteria; c__Betaproteobacteria; o__Burkholderiales; f__Comamonadaceae; g__Serpentinomonas; s__Serpentinomonas raichei
1842537	152.64	0	0	0	0	48.4	0	0	0	d__Bacteria; p__Proteobacteria; c__Betaproteobacteria; o__Burkholderiales; f__Comamonadaceae; g__Hydrogenophaga; s__Hydrogenophaga sp. RAC07
860	7085.41	0	0	0	0	0	106	2368	0	d__Bacteria; p__Fusobacteria; c__Fusobacteriia; o__Fusobacteriales; f__Fusobacteriaceae; g__Fusobacterium; s__Fusobacterium periodonticum
29466	6053.35	0	0	0	0	0	72.1667	2004	0	d__Bacteria; p__Firmicutes; c__Negativicutes; o__Veillonellales; f__Veillonellaceae; g__Veillonella; s__Veillonella parvula
712359	5515.95	0	0	0	0	0	81.8333	1843	0	d__Bacteria; p__Fusobacteria; c__Fusobacteriia; o__Fusobacteriales; f__Leptotrichiaceae; g__Leptotrichia; s__Leptotrichia sp. oral taxon 215
1203556	4563.66	0	0	0	0	0	172	1597.17	0	d__Bacteria; p__Actinobacteria; c__Actinobacteria; o__Actinomycetales; f__Actinomycetaceae; g__Actinomyces; s__Actinomyces sp. HPA0247
840	2608.91	0	0	0	0	0	427.167	902.667	0	d__Bacteria; p__Bacteroidetes; c__Bacteroidia; o__Bacteroidales; f__Prevotellaceae; g__Prevotella; s__Prevotella loescheii
936595	2309.83	0	0	0	0	0	201.5	833.833	0	d__Bacteria; p__Firmicutes; c__Clostridia; o__Clostridiales; f__Lachnospiraceae; g__Lachnoanaerobaculum; s__Lachnoanaerobaculum sp. OBRC5-5
651609	2348.4	0	0	0	0	0	74.8333	815.167	0	d__Bacteria; p__Actinobacteria; c__Actinobacteria; o__Actinomycetales; f__Actinomycetaceae; g__Actinomyces; s__Actinomyces sp. oral taxon 180
653385	2354.29	0	0	0	0	0	70.6667	814.667	0	d__Bacteria; p__Actinobacteria; c__Actinobacteria; o__Actinomycetales; f__Actinomycetaceae; g__Actinomyces; s__Actinomyces sp. oral taxon 849
218538	962.991	0	0	0	0	0	300.167	0	0	d__Bacteria; p__Firmicutes; c__Negativicutes; o__Veillonellales; f__Veillonellaceae; g__Dialister; s__Dialister invisus
102148	758.059	0	0	0	0	0	236.5	0	0	d__Bacteria; p__Firmicutes; c__Erysipelotrichia; o__Erysipelotrichales; f__Erysipelotrichaceae; g__Solobacterium; s__Solobacterium moorei
1382	699.584	0	0	0	0	0	218.333	0	0	d__Bacteria; p__Actinobacteria; c__Coriobacteriia; o__Coriobacteriales; f__Atopobiaceae; g__Atopobium; s__Atopobium parvulum
1313	580.488	0	0	0	0	0	181.333	0	0	d__Bacteria; p__Firmicutes; c__Bacilli; o__Lactobacillales; f__Streptococcaceae; g__Streptococcus; s__Streptococcus pneumoniae
1328	554.202	0	0	0	0	0	173.167	0	0	d__Bacteria; p__Firmicutes; c__Bacilli; o__Lactobacillales; f__Streptococcaceae; g__Streptococcus; s__Streptococcus anginosus
189723	243.603	0	0	0	0	0	76.6667	0	0	d__Bacteria; p__Bacteroidetes; c__Bacteroidia; o__Bacteroidales; f__Prevotellaceae; g__Prevotella; s__Prevotella micans
28126	220.002	0	0	0	0	0	69.3333	0	0	d__Bacteria; p__Bacteroidetes; c__Bacteroidia; o__Bacteroidales; f__Prevotellaceae; g__Prevotella; s__Prevotella buccae
221027	211.957	0	0	0	0	0	66.8333	0	0	d__Bacteria; p__Spirochaetes; c__Spirochaetia; o__Spirochaetales; f__Spirochaetaceae; g__Treponema; s__Treponema putidum
1588755	208.202	0	0	0	0	0	65.6667	0	0	d__Bacteria; p__Firmicutes; c__Tissierellia; o__Tissierellales; f__Peptoniphilaceae; g__Parvimonas; s__Parvimonas sp. KA00067
156456	194.257	0	0	0	0	0	61.3333	0	0	d__Bacteria; p__Firmicutes; c__Negativicutes; o__Veillonellales; f__Veillonellaceae; g__Anaeroglobus; s__Anaeroglobus geminatus
82203	193.721	0	0	0	0	0	61.1667	0	0	d__Bacteria; p__Firmicutes; c__Negativicutes; o__Selenomonadales; f__Selenomonadaceae; g__Centipeda; s__Centipeda periodontii
1261	186.748	0	0	0	0	0	59	0	0	d__Bacteria; p__Firmicutes; c__Clostridia; o__Clostridiales; f__Peptostreptococcaceae; g__Peptostreptococcus; s__Peptostreptococcus anaerobius
1744	96.6669	0	0	0	0	0	0	0	31	d__Bacteria; p__Actinobacteria; c__Actinobacteria; o__Propionibacteriales; f__Propionibacteriaceae; g__Propionibacterium; s__Propionibacterium freudenreichii
1904640	132.049	0	0	0	0	0	0	0	42	d__Bacteria; p__Proteobacteria; c__Betaproteobacteria; s__Betaproteobacteria bacterium GR16-43
457402	171.946	0	0	0	0	0	0	0	54.4	d__Bacteria; p__Firmicutes; c__Clostridia; o__Clostridiales; f__Eubacteriaceae; g__Eubacterium; s__Eubacterium sp. 3_1_31
485	324.494	0	0	0	0	0	0	0	101.8	d__Bacteria; p__Proteobacteria; c__Betaproteobacteria; o__Neisseriales; f__Neisseriaceae; g__Neisseria; s__Neisseria gonorrhoeae
111015	332.167	0	0	0	0	0	78.3333	0	102.2	d__Bacteria; p__Actinobacteria; c__Actinobacteria; o__Actinomycetales; f__Actinomycetaceae; g__Actinomyces; s__Actinomyces radicidentis
729	4197.23	0	0	0	0	0	52.6667	1546.83	120.8	d__Bacteria; p__Proteobacteria; c__Gammaproteobacteria; o__Pasteurellales; f__Pasteurellaceae; g__Haemophilus; s__Haemophilus parainfluenzae
1660	46465.9	0	0	0	0	0	866.667	16041.8	131.8	d__Bacteria; p__Actinobacteria; c__Actinobacteria; o__Actinomycetales; f__Actinomycetaceae; g__Schaalia; s__Schaalia odontolytica
1056807	446.159	0	0	0	0	0	0	0	139.6	d__Bacteria; p__Proteobacteria; c__Betaproteobacteria; o__Neisseriales; f__Neisseriaceae; g__Morococcus; s__Morococcus cerebrosus
1715079	6331.81	0	0	0	0	0	0	2157.67	142.8	d__Bacteria; p__Proteobacteria; c__Betaproteobacteria; o__Neisseriales; f__Neisseriaceae; g__Neisseria; s__Neisseria sp. HMSC077D05
671213	459.034	0	0	0	0	0	0	0	143.6	d__Bacteria; p__Fusobacteria; c__Fusobacteriia; o__Fusobacteriales; f__Leptotrichiaceae; g__Leptotrichia; s__Leptotrichia sp. oral taxon 225
1715052	15191.8	0	0	0	0	0	67.1667	5150.5	149	d__Bacteria; p__Proteobacteria; c__Betaproteobacteria; o__Neisseriales; f__Neisseriaceae; g__Neisseria; s__Neisseria sp. HMSC064E01
28037	6274.22	0	0	0	0	0	334.833	2491.17	172	d__Bacteria; p__Firmicutes; c__Bacilli; o__Lactobacillales; f__Streptococcaceae; g__Streptococcus; s__Streptococcus mitis
200	720.257	0	0	0	0	0	165.167	0	224	d__Bacteria; p__Proteobacteria; c__Epsilonproteobacteria; o__Campylobacterales; f__Campylobacteraceae; g__Campylobacter; s__Campylobacter curvus
29391	59085.9	0	0	0	0	0	883.667	20411.3	282.8	d__Bacteria; p__Firmicutes; c__Bacilli; o__Bacillales; g__Gemella; s__Gemella morbillorum
997829	7671.1	0	0	0	0	0	498.167	3158.17	314	d__Bacteria; p__Bacteroidetes; c__Bacteroidia; o__Bacteroidales; f__Porphyromonadaceae; g__Porphyromonas; s__Porphyromonas sp. KLE 1280
46124	3401.32	0	0	0	0	0	0	1227.5	315	d__Bacteria; p__Firmicutes; c__Bacilli; o__Lactobacillales; f__Carnobacteriaceae; g__Granulicatella; s__Granulicatella adiacens
739	3403.91	0	0	0	0	0	217.5	1473	334	d__Bacteria; p__Proteobacteria; c__Gammaproteobacteria; o__Pasteurellales; f__Pasteurellaceae; g__Aggregatibacter; s__Aggregatibacter segnis
1739348	4885.1	0	0	0	0	0	85.6667	1932.67	501.6	d__Bacteria; p__Proteobacteria; c__Betaproteobacteria; o__Neisseriales; f__Neisseriaceae; g__Neisseria; s__Neisseria sp. HMSC072F04
46125	22321.3	0	0	0	0	0	473	8430.83	642.2	d__Bacteria; p__Firmicutes; c__Bacilli; o__Lactobacillales; f__Aerococcaceae; g__Abiotrophia; s__Abiotrophia defectiva
641148	52477.1	0	0	0	0	0	1539.67	20239.7	1590.6	d__Bacteria; p__Proteobacteria; c__Betaproteobacteria; o__Neisseriales; f__Neisseriaceae; g__Neisseria; s__Neisseria sp. oral taxon 014
490	46011.3	0	0	0	0	0	817.5	17958	2868.4	d__Bacteria; p__Proteobacteria; c__Betaproteobacteria; o__Neisseriales; f__Neisseriaceae; g__Neisseria; s__Neisseria sicca

## Sheet: G-test1_PresnetInControlAndUVon
OTU	Test-Statistic	P	FDR_P	Bonferroni_P	No_treatment_mean	UV_mean	Bleach_mean	UV_bleach_mean	EDTA_mean	taxonomy
712122	372696	0	0	0	37029.2	29534	22153.8	234864	24115.8	d__Bacteria; p__Actinobacteria; c__Actinobacteria; o__Actinomycetales; f__Actinomycetaceae; g__Actinomyces; s__Actinomyces sp. oral taxon 414
712411	273436	0	0	0	25520	45805.2	28895.5	203686	30492.2	d__Bacteria; p__Actinobacteria; c__Coriobacteriia; o__Coriobacteriales; f__Atopobiaceae; g__Olsenella; s__Olsenella sp. oral taxon 807
1658672	203968	0	0	0	20592	166.6	5126	99374	12689	d__Bacteria; p__Proteobacteria; c__Betaproteobacteria; o__Burkholderiales; f__Comamonadaceae; g__Ottowia; s__Ottowia sp. oral taxon 894
1889813	147559	0	0	0	20517.2	29401	11645.3	107448	11023.2	d__Bacteria; p__Chloroflexi; c__Anaerolineae; o__Anaerolineales; f__Anaerolineaceae; s__Anaerolineaceae bacterium oral taxon 439
132132	15807	0	0	0	17840.2	14331.8	11506.3	28761	7384	d__Bacteria; p__Proteobacteria; c__Deltaproteobacteria; o__Desulfovibrionales; f__Desulfomicrobiaceae; g__Desulfomicrobium; s__Desulfomicrobium orale
52769	25921.9	0	0	0	15530.6	1309.6	1783	5035.67	886.6	d__Bacteria; p__Actinobacteria; c__Actinobacteria; o__Actinomycetales; f__Actinomycetaceae; g__Actinomyces; s__Actinomyces gerencseriae
272548	141878	0	0	0	14710.4	11012.2	7754.17	88655.3	8912	d__Bacteria; p__Actinobacteria; c__Actinobacteria; o__Actinomycetales; f__Actinomycetaceae; g__Actinomyces; s__Actinomyces dentalis
651822	48248	0	0	0	12639.6	21425.2	10274	49619.8	8536.8	d__Bacteria; p__Synergistetes; c__Synergistia; o__Synergistales; f__Synergistaceae; g__Fretibacterium; s__Fretibacterium fastidiosum
712888	22387	0	0	0	7908.4	187.4	89.3333	0	187.2	d__Bacteria; p__Actinobacteria; c__Actinobacteria; o__Actinomycetales; f__Actinomycetaceae; g__Actinobaculum; s__Actinobaculum sp. oral taxon 183
47671	410630	0	0	0	7082	95.2	10651.5	169840	11366.2	d__Bacteria; p__Proteobacteria; c__Betaproteobacteria; o__Burkholderiales; f__Burkholderiaceae; g__Lautropia; s__Lautropia mirabilis
43768	69502.4	0	0	0	6098.6	1368.8	13218.3	43256	6010.6	d__Bacteria; p__Actinobacteria; c__Actinobacteria; o__Corynebacteriales; f__Corynebacteriaceae; g__Corynebacterium; s__Corynebacterium matruchotii
1305	429186	0	0	0	5965.4	0	7963	171928	11660.4	d__Bacteria; p__Firmicutes; c__Bacilli; o__Lactobacillales; f__Streptococcaceae; g__Streptococcus; s__Streptococcus sanguinis
652708	34915.9	0	0	0	4415.2	2699.8	6964.33	26936.5	4877.6	d__Bacteria; p__Bacteroidetes; s__Bacteroidetes oral taxon 274
1321783	29620.2	0	0	0	4374.2	2545	4036.17	20884.2	1840.2	d__Bacteria; p__Firmicutes; c__Clostridia; o__Clostridiales; f__Peptostreptococcaceae; s__Peptostreptococcaceae bacterium oral taxon 113
28112	13478.8	0	0	0	4086.6	5349.6	4787.33	14856.3	2154.4	d__Bacteria; p__Bacteroidetes; c__Bacteroidia; o__Bacteroidales; f__Tannerellaceae; g__Tannerella; s__Tannerella forsythia
53419	19945.7	0	0	0	3176.2	4428	2335.67	15936.3	1880.8	d__Bacteria; p__Spirochaetes; c__Spirochaetia; o__Spirochaetales; f__Spirochaetaceae; g__Treponema; s__Treponema socranskii
1609968	19275.9	0	0	0	2565.2	649.2	315.833	10491.2	1273.8	d__Archaea; p__Euryarchaeota; c__Methanobacteria; o__Methanobacteriales; f__Methanobacteriaceae; g__Methanobrevibacter; s__Methanobrevibacter sp. YE315
51123	13493	0	0	0	2289.6	3113.8	1053.5	10746.8	1728.6	d__Bacteria; p__Firmicutes; c__Clostridia; o__Clostridiales; f__Clostridiales Family XIII. Incertae Sedis; s__[Eubacterium] saphenum
45242	47100.7	0	0	0	2259.8	0	803.333	20430.8	1623.4	d__Bacteria; p__Bacteroidetes; c__Flavobacteriia; o__Flavobacteriales; f__Flavobacteriaceae; g__Capnocytophaga; s__Capnocytophaga granulosa
66851	20868.9	0	0	0	2179	625	301	10894.7	1142.8	d__Archaea; p__Euryarchaeota; c__Methanobacteria; o__Methanobacteriales; f__Methanobacteriaceae; g__Methanobrevibacter; s__Methanobrevibacter oralis
158	19548.1	0	0	0	2034.6	2410.4	1715.83	13790.2	1779.4	d__Bacteria; p__Spirochaetes; c__Spirochaetia; o__Spirochaetales; f__Spirochaetaceae; g__Treponema; s__Treponema denticola
1476577	21118	0	0	0	1762.2	1742.4	3179.33	14609.5	1783.4	d__Bacteria; p__Candidatus Saccharibacteria; s__Candidatus Saccharibacteria oral taxon TM7x
2718	37537.3	0	0	0	1674.4	0	1009.83	16231.2	871.6	d__Bacteria; p__Proteobacteria; c__Gammaproteobacteria; o__Cardiobacteriales; f__Cardiobacteriaceae; g__Cardiobacterium; s__Cardiobacterium hominis
495	41229.6	0	0	0	1580	0	912.333	18852.5	3337.2	d__Bacteria; p__Proteobacteria; c__Betaproteobacteria; o__Neisseriales; f__Neisseriaceae; g__Neisseria; s__Neisseria elongata
544580	104990	0	0	0	1536.2	394	1763.67	42523	2246.6	d__Bacteria; p__Actinobacteria; c__Actinobacteria; o__Actinomycetales; f__Actinomycetaceae; g__Actinomyces; s__Actinomyces oris
209053	67450.1	0	0	0	1531.2	0	1564.5	28841.8	2954	d__Bacteria; p__Bacteroidetes; c__Flavobacteriia; o__Flavobacteriales; f__Flavobacteriaceae; g__Capnocytophaga; s__Capnocytophaga sp. ChDC OS43
181487	10875.9	0	0	0	1503.8	1620.8	732.333	7760.67	949.8	d__Bacteria; p__Actinobacteria; c__Actinobacteria; o__Actinomycetales; f__Actinomycetaceae; g__Schaalia; s__Schaalia cardiffensis
51160	5435.57	0	0	0	1341.8	1482.2	1173.83	5331.83	845.8	d__Bacteria; p__Spirochaetes; c__Spirochaetia; o__Spirochaetales; f__Spirochaetaceae; g__Treponema; s__Treponema maltophilum
194702	31836.2	0	0	0	1167.2	117	2505.17	16153.2	2252.8	d__Bacteria; p__Proteobacteria; c__Gammaproteobacteria; o__Cardiobacteriales; f__Cardiobacteriaceae; g__Cardiobacterium; s__Cardiobacterium valvarum
143361	6771.45	0	0	0	1053.6	1243	627.667	5064.5	519.2	d__Bacteria; p__Firmicutes; c__Clostridia; o__Clostridiales; f__Peptostreptococcaceae; g__Filifactor; s__Filifactor alocis
52773	1658.71	0	0	0	1017.8	307.8	200.5	0	236.6	d__Bacteria; p__Actinobacteria; c__Actinobacteria; o__Actinomycetales; f__Actinomycetaceae; g__Schaalia; s__Schaalia meyeri
230361	7592.44	0	0	0	1008.2	189.2	101.167	4003.5	510	d__Archaea; p__Euryarchaeota; c__Methanobacteria; o__Methanobacteriales; f__Methanobacteriaceae; g__Methanobrevibacter; s__Methanobrevibacter millerae
1655	36201.4	0	0	0	895	0	1333.67	15039.8	538.8	d__Bacteria; p__Actinobacteria; c__Actinobacteria; o__Actinomycetales; f__Actinomycetaceae; g__Actinomyces; s__Actinomyces naeslundii
539	50975.4	0	0	0	828.4	63	1238	21459.7	1847.2	d__Bacteria; p__Proteobacteria; c__Betaproteobacteria; o__Neisseriales; f__Neisseriaceae; g__Eikenella; s__Eikenella corrodens
1776578	17276.1	0	0	0	798.8	256.4	6682.17	9312.67	2370.4	d__Bacteria; p__Firmicutes; c__Bacilli; o__Lactobacillales; f__Streptococcaceae; g__Streptococcus; s__Streptococcus sp. DD04
824	22454.8	0	0	0	744.4	855.8	1619.33	12440.7	1511	d__Bacteria; p__Proteobacteria; c__Epsilonproteobacteria; o__Campylobacterales; f__Campylobacteraceae; g__Campylobacter; s__Campylobacter gracilis
712357	84997.5	0	0	0	684	0	1575.17	34073.5	3389	d__Bacteria; p__Fusobacteria; c__Fusobacteriia; o__Fusobacteriales; f__Leptotrichiaceae; g__Leptotrichia; s__Leptotrichia sp. oral taxon 212
837	254.874	0	0	0	678.8	793	815.333	841	362.6	d__Bacteria; p__Bacteroidetes; c__Bacteroidia; o__Bacteroidales; f__Porphyromonadaceae; g__Porphyromonas; s__Porphyromonas gingivalis
2173	4526.08	0	0	0	607	0	0	1943	250.8	d__Archaea; p__Euryarchaeota; c__Methanobacteria; o__Methanobacteriales; f__Methanobacteriaceae; g__Methanobrevibacter; s__Methanobrevibacter smithii
172042	88044.5	0	0	0	516	0	1111.17	32397.8	1135	d__Bacteria; p__Actinobacteria; c__Actinobacteria; o__Micrococcales; f__Micrococcaceae; g__Rothia; s__Rothia aeria
52768	3268.83	0	0	0	501.8	143.2	245.167	2077.67	236.6	d__Bacteria; p__Actinobacteria; c__Actinobacteria; o__Actinomycetales; f__Actinomycetaceae; g__Schaalia; s__Schaalia georgiae
1659	1545.1	0	0	0	496.6	108.2	644.667	0	27.4	d__Bacteria; p__Actinobacteria; c__Actinobacteria; o__Actinomycetales; f__Actinomycetaceae; g__Actinomyces; s__Actinomyces israelii
35517	6421.86	0	0	0	464.8	945.4	221.167	3872.17	348.2	d__Bacteria; p__Firmicutes; c__Clostridia; o__Clostridiales; f__Clostridiales Family XIII. Incertae Sedis; s__[Eubacterium] brachy
1227265	9606.05	0	0	0	427	0	162.667	4266.17	515.4	d__Bacteria; p__Bacteroidetes; c__Flavobacteriia; o__Flavobacteriales; f__Flavobacteriaceae; g__Capnocytophaga; s__Capnocytophaga sp. oral taxon 863
43995	16567.5	0	0	0	392.4	526	1213.33	8789.33	990	d__Bacteria; p__Firmicutes; c__Clostridia; o__Clostridiales; f__Lachnospiraceae; g__Johnsonella; s__Johnsonella ignava
712213	2371.37	0	0	0	389	0	0	1008.33	130.8	d__Bacteria; p__Bacteroidetes; c__Flavobacteriia; o__Flavobacteriales; f__Flavobacteriaceae; g__Capnocytophaga; s__Capnocytophaga sp. oral taxon 332
69823	1599.82	0	0	0	381.6	1120	651.167	1737.67	319	d__Bacteria; p__Firmicutes; c__Negativicutes; o__Selenomonadales; f__Selenomonadaceae; g__Selenomonas; s__Selenomonas sputigena
31973	6197.15	0	0	0	375.4	999.4	142.667	3512.5	273.8	d__Bacteria; p__Firmicutes; c__Erysipelotrichia; o__Erysipelotrichales; f__Erysipelotrichaceae; g__Eggerthia; s__Eggerthia catenaformis
706435	20330.8	0	0	0	358	0	425	8872.67	1954.4	d__Bacteria; p__Bacteroidetes; c__Flavobacteriia; o__Flavobacteriales; f__Flavobacteriaceae; g__Capnocytophaga; s__Capnocytophaga sp. oral taxon 329
33033	17585.1	0	0	0	343.2	238.2	1671.33	8533.5	581.6	d__Bacteria; p__Firmicutes; c__Tissierellia; o__Tissierellales; f__Peptoniphilaceae; g__Parvimonas; s__Parvimonas micra
894	1102.55	0	0	0	339	722.6	194.333	0	208.2	d__Bacteria; p__Proteobacteria; c__Deltaproteobacteria; o__Desulfobacterales; f__Desulfobulbaceae; g__Desulfobulbus; s__Desulfobulbus propionicus
671222	1473.53	0	0	0	333.4	69.8	181.5	920.333	45.2	d__Bacteria; p__Actinobacteria; c__Actinobacteria; o__Propionibacteriales; f__Propionibacteriaceae; g__Propionibacterium; s__Propionibacterium sp. oral taxon 192
285	1059.02	0	0	0	330	0	0	0	0	d__Bacteria; p__Proteobacteria; c__Betaproteobacteria; o__Burkholderiales; f__Comamonadaceae; g__Comamonas; s__Comamonas testosteroni
43997	10510.8	0	0	0	324.8	435.4	1225.83	5841.67	485.2	d__Bacteria; p__Firmicutes; c__Clostridia; o__Clostridiales; f__Lachnospiraceae; g__Catonella; s__Catonella morbi
502	11664.2	0	0	0	303.2	0	439.167	5400.5	1011.6	d__Bacteria; p__Proteobacteria; c__Betaproteobacteria; o__Neisseriales; f__Neisseriaceae; g__Kingella; s__Kingella denitrificans
655809	24382.1	0	0	0	301.6	0	1321.83	10029.7	382	d__Bacteria; p__Bacteroidetes; c__Bacteroidia; o__Bacteroidales; f__Prevotellaceae; g__Prevotella; s__Prevotella sp. oral taxon 472
294671	2072.94	0	0	0	295.6	0	0	850	67.8	d__Archaea; p__Euryarchaeota; c__Methanobacteria; o__Methanobacteriales; f__Methanobacteriaceae; g__Methanobrevibacter; s__Methanobrevibacter olleyae
84109	1181.63	0	0	0	293.8	632	386.333	0	58	d__Bacteria; p__Actinobacteria; c__Coriobacteriia; o__Eggerthellales; f__Eggerthellaceae; g__Slackia; s__Slackia exigua
461393	11410.9	0	0	0	289.2	137.2	2195.5	5743.33	504	d__Bacteria; p__Actinobacteria; c__Actinobacteria; o__Actinomycetales; f__Actinomycetaceae; g__Actinomyces; s__Actinomyces massiliensis
41976	10817.9	0	0	0	285.4	0	513.167	4966.67	609.6	d__Bacteria; p__Bacteroidetes; c__Bacteroidia; o__Bacteroidales; f__Porphyromonadaceae; g__Porphyromonas; s__Porphyromonas catoniae
296591	788.479	0	0	0	285	64.4	0	0	0	d__Bacteria; p__Proteobacteria; c__Betaproteobacteria; o__Burkholderiales; f__Comamonadaceae; g__Polaromonas; s__Polaromonas sp. JS666
652713	4170.54	0	0	0	275.6	582.8	58	2279.83	161.8	d__Bacteria; p__Firmicutes; c__Tissierellia; o__Tissierellales; f__Peptoniphilaceae; g__Peptoniphilus; s__Peptoniphilus sp. oral taxon 386
1892869	642.623	0	0	0	275.2	125.6	0	0	45.6	d__Bacteria; p__Actinobacteria; c__Actinobacteria; o__Actinomycetales; f__Actinomycetaceae; g__Actinomyces; s__Actinomyces glycerinitolerans
1302	33449.7	0	0	0	268.4	0	855.333	12631.2	271.4	d__Bacteria; p__Firmicutes; c__Bacilli; o__Lactobacillales; f__Streptococcaceae; g__Streptococcus; s__Streptococcus gordonii
40542	4372.11	0	0	0	256.8	0	268	2288.67	624	d__Bacteria; p__Fusobacteria; c__Fusobacteriia; o__Fusobacteriales; f__Leptotrichiaceae; g__Leptotrichia; s__Leptotrichia buccalis
712991	20145.9	0	0	0	245.8	0	567.167	8213.67	552.6	d__Bacteria; p__Firmicutes; c__Clostridia; o__Clostridiales; f__Lachnospiraceae; s__Lachnospiraceae bacterium oral taxon 500
56774	3535.03	0	0	0	236.6	790	182	2251.83	234.6	d__Bacteria; p__Firmicutes; c__Clostridia; o__Clostridiales; f__Clostridiales Family XIII. Incertae Sedis; s__[Eubacterium] infirmum
652721	1306	0	0	0	235.6	0	365.833	831.667	181.8	d__Bacteria; p__Bacteroidetes; c__Bacteroidia; o__Bacteroidales; f__Prevotellaceae; g__Prevotella; s__Prevotella sp. oral taxon 317
555313	1160.38	0	0	0	227.6	578.8	690.167	0	514.8	d__Bacteria; p__Bacteroidetes; c__Bacteroidia; o__Bacteroidales; g__Phocaeicola; s__Phocaeicola abscessus
487	33831.4	0	0	0	214.4	0	514.333	13339.3	1365	d__Bacteria; p__Proteobacteria; c__Betaproteobacteria; o__Neisseriales; f__Neisseriaceae; g__Neisseria; s__Neisseria meningitidis
53332	866.96	0	0	0	213	484.2	74.3333	0	76.8	d__Bacteria; p__Proteobacteria; c__Deltaproteobacteria; o__Desulfobacterales; f__Desulfobulbaceae; g__Desulfobulbus; s__Desulfobulbus elongatus
81412	1009.06	0	0	0	212.2	660.4	159	0	220.8	d__Bacteria; p__Synergistetes; c__Synergistia; o__Synergistales; f__Synergistaceae; g__Aminomonas; s__Aminomonas paucivorans
732	55847.2	0	0	0	211.4	0	1852.67	21596.5	934	d__Bacteria; p__Proteobacteria; c__Gammaproteobacteria; o__Pasteurellales; f__Pasteurellaceae; g__Aggregatibacter; s__Aggregatibacter aphrophilus
109327	1008.39	0	0	0	209.2	451.2	0	0	139.6	d__Bacteria; p__Firmicutes; c__Clostridia; o__Clostridiales; f__Clostridiales Family XIII. Incertae Sedis; g__Anaerovorax; s__Anaerovorax odorimutans
1642647	659.735	0	0	0	180.8	180.2	0	0	0	d__Bacteria; p__Bacteroidetes; c__Bacteroidia; o__Bacteroidales; f__Dysgonamonadaceae; g__Proteiniphilum; s__Proteiniphilum saccharofermentans
143393	859.29	0	0	0	175.2	401	191.833	804.667	107	d__Bacteria; p__Firmicutes; c__Clostridia; o__Clostridiales; f__Clostridiales Family XIII. Incertae Sedis; s__[Eubacterium] sulci
1018	2910.97	0	0	0	161	0	302.833	1591	441.2	d__Bacteria; p__Bacteroidetes; c__Flavobacteriia; o__Flavobacteriales; f__Flavobacteriaceae; g__Capnocytophaga; s__Capnocytophaga ochracea
1583098	47351.1	0	0	0	142.2	0	856.833	18472.8	1851.2	d__Bacteria; p__Fusobacteria; c__Fusobacteriia; o__Fusobacteriales; f__Fusobacteriaceae; g__Fusobacterium; s__Fusobacterium hwasookii
1642646	585.472	0	0	0	140	178	0	0	0	d__Bacteria; p__Bacteroidetes; c__Bacteroidia; o__Bacteroidales; f__Porphyromonadaceae; g__Petrimonas; s__Petrimonas mucosa
113287	5992.71	0	0	0	135.6	49.8	559.667	2760.83	105	d__Bacteria; p__Firmicutes; c__Clostridia; o__Clostridiales; f__Eubacteriaceae; g__Pseudoramibacter; s__Pseudoramibacter alactolyticus
712212	7005.06	0	0	0	135	0	136.333	2967.5	357	d__Bacteria; p__Bacteroidetes; c__Flavobacteriia; o__Flavobacteriales; f__Flavobacteriaceae; g__Capnocytophaga; s__Capnocytophaga sp. oral taxon 326
61592	37554.2	0	0	0	130	0	722	13409.3	147	d__Bacteria; p__Actinobacteria; c__Actinobacteria; o__Corynebacteriales; f__Corynebacteriaceae; g__Corynebacterium; s__Corynebacterium durum
267212	383.571	0	0	0	110.4	0	0	0	99.6	d__Bacteria; p__Proteobacteria; c__Betaproteobacteria; o__Neisseriales; f__Neisseriaceae; g__Neisseria; s__Neisseria bacilliformis
1197717	499.256	0	0	0	107	212.2	0	0	132.8	d__Bacteria; p__Synergistetes; c__Synergistia; o__Synergistales; f__Synergistaceae; g__Cloacibacillus; s__Cloacibacillus porcorum
710239	7940.2	0	0	0	105.6	0	127.5	3305.67	493.8	d__Bacteria; p__Bacteroidetes; c__Flavobacteriia; o__Flavobacteriales; f__Flavobacteriaceae; g__Capnocytophaga; s__Capnocytophaga sp. oral taxon 338
294710	394.557	0	0	0	105	111.2	0	0	0	d__Bacteria; p__Bacteroidetes; c__Bacteroidia; o__Bacteroidales; f__Dysgonamonadaceae; g__Proteiniphilum; s__Proteiniphilum acetatigenes
45634	1550.7	0	0	0	103	0	377.5	816.833	108.2	d__Bacteria; p__Firmicutes; c__Bacilli; o__Lactobacillales; f__Streptococcaceae; g__Streptococcus; s__Streptococcus cristatus
851	19357	0	0	0	97.8	67.4	427.333	7969.83	848	d__Bacteria; p__Fusobacteria; c__Fusobacteriia; o__Fusobacteriales; f__Fusobacteriaceae; g__Fusobacterium; s__Fusobacterium nucleatum
1736406	307.114	0	0	0	96.4	0	0	0	0	d__Bacteria; p__Proteobacteria; c__Gammaproteobacteria; o__Xanthomonadales; f__Rhodanobacteraceae; g__Rhodanobacter; s__Rhodanobacter sp. Soil772
157688	1694.99	0	0	0	96	0	52.8333	824.5	163.8	d__Bacteria; p__Fusobacteria; c__Fusobacteriia; o__Fusobacteriales; f__Leptotrichiaceae; g__Leptotrichia; s__Leptotrichia hofstadii
1581061	46514	0	0	0	95.4	0	866	17531.2	1060.4	d__Bacteria; p__Firmicutes; c__Bacilli; o__Lactobacillales; f__Aerococcaceae; g__Abiotrophia; s__Abiotrophia sp. HMSC24B09
1321785	10343.2	0	0	0	88.8	0	582.833	4518.17	537.8	d__Bacteria; p__Firmicutes; c__Negativicutes; o__Selenomonadales; f__Selenomonadaceae; g__Selenomonas; s__Selenomonas sp. oral taxon 892
633701	4785.9	0	0	0	88.4	73.8	365.167	2313.5	168.4	d__Bacteria; p__Bacteroidetes; c__Bacteroidia; o__Bacteroidales; f__Prevotellaceae; g__Prevotella; s__Prevotella saccharolytica
712437	1685.89	0	0	0	85.4	0	273.667	938.833	254.4	d__Bacteria; p__Bacteroidetes; c__Bacteroidia; o__Bacteroidales; f__Porphyromonadaceae; g__Porphyromonas; s__Porphyromonas sp. oral taxon 278
796937	180.98	0	0	0	85.2	68.8	76.1667	0	127.6	d__Bacteria; p__Firmicutes; c__Clostridia; o__Clostridiales; f__Peptostreptococcaceae; g__Peptoanaerobacter; s__Peptoanaerobacter stomatis
190977	247.894	0	0	0	78	0	0	0	0	d__Archaea; p__Euryarchaeota; c__Methanobacteria; o__Methanobacteriales; f__Methanobacteriaceae; g__Methanobrevibacter; s__Methanobrevibacter wolinii
179636	235.021	0	0	0	74	0	0	0	0	d__Bacteria; p__Proteobacteria; c__Betaproteobacteria; o__Burkholderiales; f__Comamonadaceae; g__Alicycliphilus; s__Alicycliphilus denitrificans
712117	20013.5	0	0	0	72.4	0	171.333	6723.33	0	d__Bacteria; p__Actinobacteria; c__Actinobacteria; o__Actinomycetales; f__Actinomycetaceae; g__Actinomyces; s__Actinomyces sp. oral taxon 170
1303	48525.4	0	0	0	72.4	0	2187.5	19563.3	1612	d__Bacteria; p__Firmicutes; c__Bacilli; o__Lactobacillales; f__Streptococcaceae; g__Streptococcus; s__Streptococcus oralis
1496	228.584	0	0	0	72	0	0	0	0	d__Bacteria; p__Firmicutes; c__Clostridia; o__Clostridiales; f__Peptostreptococcaceae; g__Clostridioides; s__Clostridioides difficile
157692	4325.79	0	0	0	70.2	0	0	1451.33	0	d__Bacteria; p__Fusobacteria; c__Fusobacteriia; o__Fusobacteriales; f__Leptotrichiaceae; g__Leptotrichia; s__Leptotrichia goodfellowii
28131	4221.39	0	0	0	67.2	0	403.833	1946.83	210.6	d__Bacteria; p__Bacteroidetes; c__Bacteroidia; o__Bacteroidales; f__Prevotellaceae; g__Prevotella; s__Prevotella intermedia
1227267	210.562	0	0	0	66.4	0	0	0	0	d__Bacteria; p__Fusobacteria; c__Fusobacteriia; o__Fusobacteriales; f__Leptotrichiaceae; g__Leptotrichia; s__Leptotrichia sp. oral taxon 879
199	600.834	0	0	0	66.2	0	205.167	0	218.6	d__Bacteria; p__Proteobacteria; c__Epsilonproteobacteria; o__Campylobacterales; f__Campylobacteraceae; g__Campylobacter; s__Campylobacter concisus
1082851	209.275	0	0	0	66	0	0	0	0	d__Bacteria; p__Proteobacteria; c__Betaproteobacteria; o__Burkholderiales; f__Comamonadaceae; g__Comamonas; s__Comamonas serinivorans
1265	207.988	0	0	0	65.6	0	0	0	0	d__Bacteria; p__Firmicutes; c__Clostridia; o__Clostridiales; f__Ruminococcaceae; g__Ruminococcus; s__Ruminococcus flavefaciens
712401	206.7	0	0	0	65.2	0	0	0	0	d__Bacteria; p__Proteobacteria; c__Betaproteobacteria; o__Neisseriales; f__Neisseriaceae; g__Neisseria; s__Neisseria sp. oral taxon 020
428712	685.952	0	0	0	62	393.8	69.5	0	107.8	d__Bacteria; p__Synergistetes; c__Synergistia; o__Synergistales; f__Synergistaceae; g__Jonquetella; s__Jonquetella anthropi
2051	191.254	0	0	0	60.4	0	0	0	0	d__Bacteria; p__Actinobacteria; c__Actinobacteria; o__Actinomycetales; f__Actinomycetaceae; g__Mobiluncus; s__Mobiluncus curtisii
310300	257.133	0	0	0	58	81.2	0	0	0	d__Bacteria; p__Bacteroidetes; c__Bacteroidia; o__Bacteroidales; f__Bacteroidaceae; g__Bacteroides; s__Bacteroides pyogenes
83816	173.233	0	0	0	54.8	0	0	0	0	d__Archaea; p__Euryarchaeota; c__Methanobacteria; o__Methanobacteriales; f__Methanobacteriaceae; g__Methanobrevibacter; s__Methanobrevibacter ruminantium
81462	280.646	0	0	0	50.6	126.8	55.6667	0	0	d__Bacteria; p__Synergistetes; c__Synergistia; o__Synergistales; f__Synergistaceae; g__Thermanaerovibrio; s__Thermanaerovibrio acidaminovorans
53418	326.128	0	0	0	23.6	91.2	0	0	127.2	d__Bacteria; p__Spirochaetes; c__Spirochaetia; o__Spirochaetales; f__Spirochaetaceae; g__Treponema; s__Treponema lecithinolyticum
1458426	2260.3	0	0	0	0	703.2	0	0	0	d__Bacteria; p__Proteobacteria; c__Betaproteobacteria; o__Burkholderiales; f__Comamonadaceae; g__Serpentinomonas; s__Serpentinomonas mccroryi
1531429	1099.58	0	0	0	0	342.6	0	0	0	d__Bacteria; p__Actinobacteria; c__Coriobacteriia; o__Coriobacteriales; f__Coriobacteriaceae; s__Coriobacteriaceae bacterium 68-1-3
652706	5799.24	0	0	0	0	314	62.5	2196.5	0	d__Bacteria; p__Firmicutes; c__Clostridia; o__Clostridiales; f__Lachnospiraceae; g__Oribacterium; s__Oribacterium sp. oral taxon 078
135083	6675.71	0	0	0	0	218.6	321	3117.5	386.4	d__Bacteria; p__Firmicutes; c__Negativicutes; o__Selenomonadales; f__Selenomonadaceae; g__Selenomonas; s__Selenomonas noxia
1291540	608.144	0	0	0	0	218	0	0	75.8	d__Archaea; p__Euryarchaeota; c__Thermoplasmata; o__Methanomassiliicoccales; f__Candidatus Methanomethylophilaceae; g__Candidatus Methanomethylophilus; s__Candidatus Methanomethylophilus alvus
1054217	592.038	0	0	0	0	210.4	0	0	81.8	d__Archaea; p__Euryarchaeota; c__Thermoplasmata; o__Thermoplasmatales; s__Thermoplasmatales archaeon BRNA1
133926	1181.07	0	0	0	0	203	405.167	0	0	d__Bacteria; p__Actinobacteria; c__Coriobacteriia; o__Coriobacteriales; f__Atopobiaceae; g__Olsenella; s__Olsenella uli
971	562.678	0	0	0	0	175.8	0	0	0	d__Bacteria; p__Firmicutes; c__Negativicutes; o__Selenomonadales; f__Selenomonadaceae; g__Selenomonas; s__Selenomonas ruminantium
1408281	470.458	0	0	0	0	169.4	0	0	55.4	d__Bacteria; p__Elusimicrobia; c__Endomicrobia; o__Endomicrobiales; f__Endomicrobiaceae; g__Endomicrobium; s__Endomicrobium proavitum
265429	415.26	0	0	0	0	130	0	0	0	d__Bacteria; p__Proteobacteria; c__Gammaproteobacteria; o__Xanthomonadales; f__Xanthomonadaceae; g__Silanimonas; s__Silanimonas lenta
649739	755.009	0	0	0	0	96.8	143.667	0	339.8	d__Bacteria; p__Actinobacteria; c__Actinobacteria; o__Actinomycetales; f__Actinomycetaceae; g__Actinomyces; s__Actinomyces sp. oral taxon 848
712528	293.026	0	0	0	0	93.8	61.6667	0	115.8	d__Bacteria; p__Firmicutes; c__Negativicutes; o__Selenomonadales; f__Selenomonadaceae; g__Selenomonas; s__Selenomonas sp. oral taxon 126
1884263	242.894	0	0	0	0	81.2	47.5	0	0	d__Bacteria; p__Firmicutes; c__Negativicutes; o__Selenomonadales; f__Selenomonadaceae; g__Selenomonas; s__Selenomonas sp. oral taxon 920
84112	254.331	0	0	0	0	80	0	0	0	d__Bacteria; p__Actinobacteria; c__Coriobacteriia; o__Eggerthellales; f__Eggerthellaceae; g__Eggerthella; s__Eggerthella lenta
1869227	248.538	0	0	0	0	78.2	0	0	0	d__Bacteria; s__bacterium
1852373	245.963	0	0	0	0	77.4	0	0	0	d__Bacteria; p__Firmicutes; c__Tissierellia; o__Tissierellales; f__Peptoniphilaceae; g__Murdochiella; s__Murdochiella vaginalis
1720198	233.734	0	0	0	0	73.6	0	0	0	d__Bacteria; p__Actinobacteria; c__Actinobacteria; o__Actinomycetales; f__Actinomycetaceae; g__Actinomyces; s__Actinomyces provencensis
467210	2016.83	0	0	0	0	73.4	178.333	835.333	0	d__Bacteria; p__Firmicutes; c__Clostridia; o__Clostridiales; f__Lachnospiraceae; g__Lachnoanaerobaculum; s__Lachnoanaerobaculum saburreum
471189	189.323	0	0	0	0	59.8	0	0	0	d__Bacteria; p__Actinobacteria; c__Coriobacteriia; o__Eggerthellales; f__Eggerthellaceae; g__Gordonibacter; s__Gordonibacter pamelaeae
1797112	186.748	0	0	0	0	59	0	0	0	d__Bacteria; p__Actinobacteria; c__Coriobacteriia; o__Coriobacteriales; f__Atopobiaceae; g__Olsenella; s__Olsenella sp. kh2p3
508460	186.105	0	0	0	0	58.8	0	0	0	d__Bacteria; p__Synergistetes; c__Synergistia; o__Synergistales; f__Synergistaceae; g__Cloacibacillus; s__Cloacibacillus evryensis
1841863	179.025	0	0	0	0	56.6	0	0	0	d__Bacteria; p__Actinobacteria; c__Coriobacteriia; o__Eggerthellales; f__Eggerthellaceae; g__Gordonibacter; s__Gordonibacter massiliensis
131111	177.095	0	0	0	0	56	0	0	0	d__Bacteria; p__Actinobacteria; c__Actinobacteria; o__Actinomycetales; f__Actinomycetaceae; g__Schaalia; s__Schaalia turicensis
1458425	173.233	0	0	0	0	54.8	0	0	0	d__Bacteria; p__Proteobacteria; c__Betaproteobacteria; o__Burkholderiales; f__Comamonadaceae; g__Serpentinomonas; s__Serpentinomonas raichei
1842537	152.64	0	0	0	0	48.4	0	0	0	d__Bacteria; p__Proteobacteria; c__Betaproteobacteria; o__Burkholderiales; f__Comamonadaceae; g__Hydrogenophaga; s__Hydrogenophaga sp. RAC07
218538	962.991	0	0	0	0	0	300.167	0	0	d__Bacteria; p__Firmicutes; c__Negativicutes; o__Veillonellales; f__Veillonellaceae; g__Dialister; s__Dialister invisus
102148	758.059	0	0	0	0	0	236.5	0	0	d__Bacteria; p__Firmicutes; c__Erysipelotrichia; o__Erysipelotrichales; f__Erysipelotrichaceae; g__Solobacterium; s__Solobacterium moorei
1382	699.584	0	0	0	0	0	218.333	0	0	d__Bacteria; p__Actinobacteria; c__Coriobacteriia; o__Coriobacteriales; f__Atopobiaceae; g__Atopobium; s__Atopobium parvulum
1313	580.488	0	0	0	0	0	181.333	0	0	d__Bacteria; p__Firmicutes; c__Bacilli; o__Lactobacillales; f__Streptococcaceae; g__Streptococcus; s__Streptococcus pneumoniae
1328	554.202	0	0	0	0	0	173.167	0	0	d__Bacteria; p__Firmicutes; c__Bacilli; o__Lactobacillales; f__Streptococcaceae; g__Streptococcus; s__Streptococcus anginosus
189723	243.603	0	0	0	0	0	76.6667	0	0	d__Bacteria; p__Bacteroidetes; c__Bacteroidia; o__Bacteroidales; f__Prevotellaceae; g__Prevotella; s__Prevotella micans
28126	220.002	0	0	0	0	0	69.3333	0	0	d__Bacteria; p__Bacteroidetes; c__Bacteroidia; o__Bacteroidales; f__Prevotellaceae; g__Prevotella; s__Prevotella buccae
221027	211.957	0	0	0	0	0	66.8333	0	0	d__Bacteria; p__Spirochaetes; c__Spirochaetia; o__Spirochaetales; f__Spirochaetaceae; g__Treponema; s__Treponema putidum
1588755	208.202	0	0	0	0	0	65.6667	0	0	d__Bacteria; p__Firmicutes; c__Tissierellia; o__Tissierellales; f__Peptoniphilaceae; g__Parvimonas; s__Parvimonas sp. KA00067
156456	194.257	0	0	0	0	0	61.3333	0	0	d__Bacteria; p__Firmicutes; c__Negativicutes; o__Veillonellales; f__Veillonellaceae; g__Anaeroglobus; s__Anaeroglobus geminatus
82203	193.721	0	0	0	0	0	61.1667	0	0	d__Bacteria; p__Firmicutes; c__Negativicutes; o__Selenomonadales; f__Selenomonadaceae; g__Centipeda; s__Centipeda periodontii
1261	186.748	0	0	0	0	0	59	0	0	d__Bacteria; p__Firmicutes; c__Clostridia; o__Clostridiales; f__Peptostreptococcaceae; g__Peptostreptococcus; s__Peptostreptococcus anaerobius
1744	96.6669	0	0	0	0	0	0	0	31	d__Bacteria; p__Actinobacteria; c__Actinobacteria; o__Propionibacteriales; f__Propionibacteriaceae; g__Propionibacterium; s__Propionibacterium freudenreichii
1904640	132.049	0	0	0	0	0	0	0	42	d__Bacteria; p__Proteobacteria; c__Betaproteobacteria; s__Betaproteobacteria bacterium GR16-43
457402	171.946	0	0	0	0	0	0	0	54.4	d__Bacteria; p__Firmicutes; c__Clostridia; o__Clostridiales; f__Eubacteriaceae; g__Eubacterium; s__Eubacterium sp. 3_1_31
485	324.494	0	0	0	0	0	0	0	101.8	d__Bacteria; p__Proteobacteria; c__Betaproteobacteria; o__Neisseriales; f__Neisseriaceae; g__Neisseria; s__Neisseria gonorrhoeae
111015	332.167	0	0	0	0	0	78.3333	0	102.2	d__Bacteria; p__Actinobacteria; c__Actinobacteria; o__Actinomycetales; f__Actinomycetaceae; g__Actinomyces; s__Actinomyces radicidentis
1056807	446.159	0	0	0	0	0	0	0	139.6	d__Bacteria; p__Proteobacteria; c__Betaproteobacteria; o__Neisseriales; f__Neisseriaceae; g__Morococcus; s__Morococcus cerebrosus
671213	459.034	0	0	0	0	0	0	0	143.6	d__Bacteria; p__Fusobacteria; c__Fusobacteriia; o__Fusobacteriales; f__Leptotrichiaceae; g__Leptotrichia; s__Leptotrichia sp. oral taxon 225
200	720.257	0	0	0	0	0	165.167	0	224	d__Bacteria; p__Proteobacteria; c__Epsilonproteobacteria; o__Campylobacterales; f__Campylobacteraceae; g__Campylobacter; s__Campylobacter curvus
653385	2354.29	0	0	0	0	0	70.6667	814.667	0	d__Bacteria; p__Actinobacteria; c__Actinobacteria; o__Actinomycetales; f__Actinomycetaceae; g__Actinomyces; s__Actinomyces sp. oral taxon 849
651609	2348.4	0	0	0	0	0	74.8333	815.167	0	d__Bacteria; p__Actinobacteria; c__Actinobacteria; o__Actinomycetales; f__Actinomycetaceae; g__Actinomyces; s__Actinomyces sp. oral taxon 180
936595	2309.83	0	0	0	0	0	201.5	833.833	0	d__Bacteria; p__Firmicutes; c__Clostridia; o__Clostridiales; f__Lachnospiraceae; g__Lachnoanaerobaculum; s__Lachnoanaerobaculum sp. OBRC5-5
840	2608.91	0	0	0	0	0	427.167	902.667	0	d__Bacteria; p__Bacteroidetes; c__Bacteroidia; o__Bacteroidales; f__Prevotellaceae; g__Prevotella; s__Prevotella loescheii
46124	3401.32	0	0	0	0	0	0	1227.5	315	d__Bacteria; p__Firmicutes; c__Bacilli; o__Lactobacillales; f__Carnobacteriaceae; g__Granulicatella; s__Granulicatella adiacens
739	3403.91	0	0	0	0	0	217.5	1473	334	d__Bacteria; p__Proteobacteria; c__Gammaproteobacteria; o__Pasteurellales; f__Pasteurellaceae; g__Aggregatibacter; s__Aggregatibacter segnis
729	4197.23	0	0	0	0	0	52.6667	1546.83	120.8	d__Bacteria; p__Proteobacteria; c__Gammaproteobacteria; o__Pasteurellales; f__Pasteurellaceae; g__Haemophilus; s__Haemophilus parainfluenzae
1203556	4563.66	0	0	0	0	0	172	1597.17	0	d__Bacteria; p__Actinobacteria; c__Actinobacteria; o__Actinomycetales; f__Actinomycetaceae; g__Actinomyces; s__Actinomyces sp. HPA0247
712359	5515.95	0	0	0	0	0	81.8333	1843	0	d__Bacteria; p__Fusobacteria; c__Fusobacteriia; o__Fusobacteriales; f__Leptotrichiaceae; g__Leptotrichia; s__Leptotrichia sp. oral taxon 215
1739348	4885.1	0	0	0	0	0	85.6667	1932.67	501.6	d__Bacteria; p__Proteobacteria; c__Betaproteobacteria; o__Neisseriales; f__Neisseriaceae; g__Neisseria; s__Neisseria sp. HMSC072F04
29466	6053.35	0	0	0	0	0	72.1667	2004	0	d__Bacteria; p__Firmicutes; c__Negativicutes; o__Veillonellales; f__Veillonellaceae; g__Veillonella; s__Veillonella parvula
1715079	6331.81	0	0	0	0	0	0	2157.67	142.8	d__Bacteria; p__Proteobacteria; c__Betaproteobacteria; o__Neisseriales; f__Neisseriaceae; g__Neisseria; s__Neisseria sp. HMSC077D05
860	7085.41	0	0	0	0	0	106	2368	0	d__Bacteria; p__Fusobacteria; c__Fusobacteriia; o__Fusobacteriales; f__Fusobacteriaceae; g__Fusobacterium; s__Fusobacterium periodonticum
28037	6274.22	0	0	0	0	0	334.833	2491.17	172	d__Bacteria; p__Firmicutes; c__Bacilli; o__Lactobacillales; f__Streptococcaceae; g__Streptococcus; s__Streptococcus mitis
997829	7671.1	0	0	0	0	0	498.167	3158.17	314	d__Bacteria; p__Bacteroidetes; c__Bacteroidia; o__Bacteroidales; f__Porphyromonadaceae; g__Porphyromonas; s__Porphyromonas sp. KLE 1280
1715052	15191.8	0	0	0	0	0	67.1667	5150.5	149	d__Bacteria; p__Proteobacteria; c__Betaproteobacteria; o__Neisseriales; f__Neisseriaceae; g__Neisseria; s__Neisseria sp. HMSC064E01
46125	22321.3	0	0	0	0	0	473	8430.83	642.2	d__Bacteria; p__Firmicutes; c__Bacilli; o__Lactobacillales; f__Aerococcaceae; g__Abiotrophia; s__Abiotrophia defectiva
1660	46465.9	0	0	0	0	0	866.667	16041.8	131.8	d__Bacteria; p__Actinobacteria; c__Actinobacteria; o__Actinomycetales; f__Actinomycetaceae; g__Schaalia; s__Schaalia odontolytica
490	46011.3	0	0	0	0	0	817.5	17958	2868.4	d__Bacteria; p__Proteobacteria; c__Betaproteobacteria; o__Neisseriales; f__Neisseriaceae; g__Neisseria; s__Neisseria sicca
641148	52477.1	0	0	0	0	0	1539.67	20239.7	1590.6	d__Bacteria; p__Proteobacteria; c__Betaproteobacteria; o__Neisseriales; f__Neisseriaceae; g__Neisseria; s__Neisseria sp. oral taxon 014
29391	59085.9	0	0	0	0	0	883.667	20411.3	282.8	d__Bacteria; p__Firmicutes; c__Bacilli; o__Bacillales; g__Gemella; s__Gemella morbillorum

## Sheet: G-test1_Present_ControlOnly
OTU	Test-Statistic	P	FDR_P	Bonferroni_P	No_treatment_mean	UV_mean	Bleach_mean	UV_bleach_mean	EDTA_mean	taxonomy
1458426	2260.3	0	0	0	0	703.2	0	0	0	d__Bacteria; p__Proteobacteria; c__Betaproteobacteria; o__Burkholderiales; f__Comamonadaceae; g__Serpentinomonas; s__Serpentinomonas mccroryi
133926	1181.07	0	0	0	0	203	405.167	0	0	d__Bacteria; p__Actinobacteria; c__Coriobacteriia; o__Coriobacteriales; f__Atopobiaceae; g__Olsenella; s__Olsenella uli
1531429	1099.58	0	0	0	0	342.6	0	0	0	d__Bacteria; p__Actinobacteria; c__Coriobacteriia; o__Coriobacteriales; f__Coriobacteriaceae; s__Coriobacteriaceae bacterium 68-1-3
218538	962.991	0	0	0	0	0	300.167	0	0	d__Bacteria; p__Firmicutes; c__Negativicutes; o__Veillonellales; f__Veillonellaceae; g__Dialister; s__Dialister invisus
102148	758.059	0	0	0	0	0	236.5	0	0	d__Bacteria; p__Firmicutes; c__Erysipelotrichia; o__Erysipelotrichales; f__Erysipelotrichaceae; g__Solobacterium; s__Solobacterium moorei
1382	699.584	0	0	0	0	0	218.333	0	0	d__Bacteria; p__Actinobacteria; c__Coriobacteriia; o__Coriobacteriales; f__Atopobiaceae; g__Atopobium; s__Atopobium parvulum
1313	580.488	0	0	0	0	0	181.333	0	0	d__Bacteria; p__Firmicutes; c__Bacilli; o__Lactobacillales; f__Streptococcaceae; g__Streptococcus; s__Streptococcus pneumoniae
971	562.678	0	0	0	0	175.8	0	0	0	d__Bacteria; p__Firmicutes; c__Negativicutes; o__Selenomonadales; f__Selenomonadaceae; g__Selenomonas; s__Selenomonas ruminantium
1328	554.202	0	0	0	0	0	173.167	0	0	d__Bacteria; p__Firmicutes; c__Bacilli; o__Lactobacillales; f__Streptococcaceae; g__Streptococcus; s__Streptococcus anginosus
265429	415.26	0	0	0	0	130	0	0	0	d__Bacteria; p__Proteobacteria; c__Gammaproteobacteria; o__Xanthomonadales; f__Xanthomonadaceae; g__Silanimonas; s__Silanimonas lenta
84112	254.331	0	0	0	0	80	0	0	0	d__Bacteria; p__Actinobacteria; c__Coriobacteriia; o__Eggerthellales; f__Eggerthellaceae; g__Eggerthella; s__Eggerthella lenta
1869227	248.538	0	0	0	0	78.2	0	0	0	d__Bacteria; s__bacterium
1852373	245.963	0	0	0	0	77.4	0	0	0	d__Bacteria; p__Firmicutes; c__Tissierellia; o__Tissierellales; f__Peptoniphilaceae; g__Murdochiella; s__Murdochiella vaginalis
189723	243.603	0	0	0	0	0	76.6667	0	0	d__Bacteria; p__Bacteroidetes; c__Bacteroidia; o__Bacteroidales; f__Prevotellaceae; g__Prevotella; s__Prevotella micans
1884263	242.894	0	0	0	0	81.2	47.5	0	0	d__Bacteria; p__Firmicutes; c__Negativicutes; o__Selenomonadales; f__Selenomonadaceae; g__Selenomonas; s__Selenomonas sp. oral taxon 920
1720198	233.734	0	0	0	0	73.6	0	0	0	d__Bacteria; p__Actinobacteria; c__Actinobacteria; o__Actinomycetales; f__Actinomycetaceae; g__Actinomyces; s__Actinomyces provencensis
28126	220.002	0	0	0	0	0	69.3333	0	0	d__Bacteria; p__Bacteroidetes; c__Bacteroidia; o__Bacteroidales; f__Prevotellaceae; g__Prevotella; s__Prevotella buccae
221027	211.957	0	0	0	0	0	66.8333	0	0	d__Bacteria; p__Spirochaetes; c__Spirochaetia; o__Spirochaetales; f__Spirochaetaceae; g__Treponema; s__Treponema putidum
1588755	208.202	0	0	0	0	0	65.6667	0	0	d__Bacteria; p__Firmicutes; c__Tissierellia; o__Tissierellales; f__Peptoniphilaceae; g__Parvimonas; s__Parvimonas sp. KA00067
156456	194.257	0	0	0	0	0	61.3333	0	0	d__Bacteria; p__Firmicutes; c__Negativicutes; o__Veillonellales; f__Veillonellaceae; g__Anaeroglobus; s__Anaeroglobus geminatus
82203	193.721	0	0	0	0	0	61.1667	0	0	d__Bacteria; p__Firmicutes; c__Negativicutes; o__Selenomonadales; f__Selenomonadaceae; g__Centipeda; s__Centipeda periodontii
471189	189.323	0	0	0	0	59.8	0	0	0	d__Bacteria; p__Actinobacteria; c__Coriobacteriia; o__Eggerthellales; f__Eggerthellaceae; g__Gordonibacter; s__Gordonibacter pamelaeae
1797112	186.748	0	0	0	0	59	0	0	0	d__Bacteria; p__Actinobacteria; c__Coriobacteriia; o__Coriobacteriales; f__Atopobiaceae; g__Olsenella; s__Olsenella sp. kh2p3
1261	186.748	0	0	0	0	0	59	0	0	d__Bacteria; p__Firmicutes; c__Clostridia; o__Clostridiales; f__Peptostreptococcaceae; g__Peptostreptococcus; s__Peptostreptococcus anaerobius
508460	186.105	0	0	0	0	58.8	0	0	0	d__Bacteria; p__Synergistetes; c__Synergistia; o__Synergistales; f__Synergistaceae; g__Cloacibacillus; s__Cloacibacillus evryensis
1841863	179.025	0	0	0	0	56.6	0	0	0	d__Bacteria; p__Actinobacteria; c__Coriobacteriia; o__Eggerthellales; f__Eggerthellaceae; g__Gordonibacter; s__Gordonibacter massiliensis
131111	177.095	0	0	0	0	56	0	0	0	d__Bacteria; p__Actinobacteria; c__Actinobacteria; o__Actinomycetales; f__Actinomycetaceae; g__Schaalia; s__Schaalia turicensis
1458425	173.233	0	0	0	0	54.8	0	0	0	d__Bacteria; p__Proteobacteria; c__Betaproteobacteria; o__Burkholderiales; f__Comamonadaceae; g__Serpentinomonas; s__Serpentinomonas raichei
1842537	152.64	0	0	0	0	48.4	0	0	0	d__Bacteria; p__Proteobacteria; c__Betaproteobacteria; o__Burkholderiales; f__Comamonadaceae; g__Hydrogenophaga; s__Hydrogenophaga sp. RAC07
1744	96.6669	0	0	0	0	0	0	0	31	d__Bacteria; p__Actinobacteria; c__Actinobacteria; o__Propionibacteriales; f__Propionibacteriaceae; g__Propionibacterium; s__Propionibacterium freudenreichii
1904640	132.049	0	0	0	0	0	0	0	42	d__Bacteria; p__Proteobacteria; c__Betaproteobacteria; s__Betaproteobacteria bacterium GR16-43
457402	171.946	0	0	0	0	0	0	0	54.4	d__Bacteria; p__Firmicutes; c__Clostridia; o__Clostridiales; f__Eubacteriaceae; g__Eubacterium; s__Eubacterium sp. 3_1_31
1408281	470.458	0	0	0	0	169.4	0	0	55.4	d__Bacteria; p__Elusimicrobia; c__Endomicrobia; o__Endomicrobiales; f__Endomicrobiaceae; g__Endomicrobium; s__Endomicrobium proavitum
1291540	608.144	0	0	0	0	218	0	0	75.8	d__Archaea; p__Euryarchaeota; c__Thermoplasmata; o__Methanomassiliicoccales; f__Candidatus Methanomethylophilaceae; g__Candidatus Methanomethylophilus; s__Candidatus Methanomethylophilus alvus
1054217	592.038	0	0	0	0	210.4	0	0	81.8	d__Archaea; p__Euryarchaeota; c__Thermoplasmata; o__Thermoplasmatales; s__Thermoplasmatales archaeon BRNA1
485	324.494	0	0	0	0	0	0	0	101.8	d__Bacteria; p__Proteobacteria; c__Betaproteobacteria; o__Neisseriales; f__Neisseriaceae; g__Neisseria; s__Neisseria gonorrhoeae
111015	332.167	0	0	0	0	0	78.3333	0	102.2	d__Bacteria; p__Actinobacteria; c__Actinobacteria; o__Actinomycetales; f__Actinomycetaceae; g__Actinomyces; s__Actinomyces radicidentis
712528	293.026	0	0	0	0	93.8	61.6667	0	115.8	d__Bacteria; p__Firmicutes; c__Negativicutes; o__Selenomonadales; f__Selenomonadaceae; g__Selenomonas; s__Selenomonas sp. oral taxon 126
1056807	446.159	0	0	0	0	0	0	0	139.6	d__Bacteria; p__Proteobacteria; c__Betaproteobacteria; o__Neisseriales; f__Neisseriaceae; g__Morococcus; s__Morococcus cerebrosus
671213	459.034	0	0	0	0	0	0	0	143.6	d__Bacteria; p__Fusobacteria; c__Fusobacteriia; o__Fusobacteriales; f__Leptotrichiaceae; g__Leptotrichia; s__Leptotrichia sp. oral taxon 225
200	720.257	0	0	0	0	0	165.167	0	224	d__Bacteria; p__Proteobacteria; c__Epsilonproteobacteria; o__Campylobacterales; f__Campylobacteraceae; g__Campylobacter; s__Campylobacter curvus
649739	755.009	0	0	0	0	96.8	143.667	0	339.8	d__Bacteria; p__Actinobacteria; c__Actinobacteria; o__Actinomycetales; f__Actinomycetaceae; g__Actinomyces; s__Actinomyces sp. oral taxon 848
653385	2354.29	0	0	0	0	0	70.6667	814.667	0	d__Bacteria; p__Actinobacteria; c__Actinobacteria; o__Actinomycetales; f__Actinomycetaceae; g__Actinomyces; s__Actinomyces sp. oral taxon 849
651609	2348.4	0	0	0	0	0	74.8333	815.167	0	d__Bacteria; p__Actinobacteria; c__Actinobacteria; o__Actinomycetales; f__Actinomycetaceae; g__Actinomyces; s__Actinomyces sp. oral taxon 180
936595	2309.83	0	0	0	0	0	201.5	833.833	0	d__Bacteria; p__Firmicutes; c__Clostridia; o__Clostridiales; f__Lachnospiraceae; g__Lachnoanaerobaculum; s__Lachnoanaerobaculum sp. OBRC5-5
467210	2016.83	0	0	0	0	73.4	178.333	835.333	0	d__Bacteria; p__Firmicutes; c__Clostridia; o__Clostridiales; f__Lachnospiraceae; g__Lachnoanaerobaculum; s__Lachnoanaerobaculum saburreum
840	2608.91	0	0	0	0	0	427.167	902.667	0	d__Bacteria; p__Bacteroidetes; c__Bacteroidia; o__Bacteroidales; f__Prevotellaceae; g__Prevotella; s__Prevotella loescheii
46124	3401.32	0	0	0	0	0	0	1227.5	315	d__Bacteria; p__Firmicutes; c__Bacilli; o__Lactobacillales; f__Carnobacteriaceae; g__Granulicatella; s__Granulicatella adiacens
739	3403.91	0	0	0	0	0	217.5	1473	334	d__Bacteria; p__Proteobacteria; c__Gammaproteobacteria; o__Pasteurellales; f__Pasteurellaceae; g__Aggregatibacter; s__Aggregatibacter segnis
729	4197.23	0	0	0	0	0	52.6667	1546.83	120.8	d__Bacteria; p__Proteobacteria; c__Gammaproteobacteria; o__Pasteurellales; f__Pasteurellaceae; g__Haemophilus; s__Haemophilus parainfluenzae
1203556	4563.66	0	0	0	0	0	172	1597.17	0	d__Bacteria; p__Actinobacteria; c__Actinobacteria; o__Actinomycetales; f__Actinomycetaceae; g__Actinomyces; s__Actinomyces sp. HPA0247
712359	5515.95	0	0	0	0	0	81.8333	1843	0	d__Bacteria; p__Fusobacteria; c__Fusobacteriia; o__Fusobacteriales; f__Leptotrichiaceae; g__Leptotrichia; s__Leptotrichia sp. oral taxon 215
1739348	4885.1	0	0	0	0	0	85.6667	1932.67	501.6	d__Bacteria; p__Proteobacteria; c__Betaproteobacteria; o__Neisseriales; f__Neisseriaceae; g__Neisseria; s__Neisseria sp. HMSC072F04
29466	6053.35	0	0	0	0	0	72.1667	2004	0	d__Bacteria; p__Firmicutes; c__Negativicutes; o__Veillonellales; f__Veillonellaceae; g__Veillonella; s__Veillonella parvula
1715079	6331.81	0	0	0	0	0	0	2157.67	142.8	d__Bacteria; p__Proteobacteria; c__Betaproteobacteria; o__Neisseriales; f__Neisseriaceae; g__Neisseria; s__Neisseria sp. HMSC077D05
652706	5799.24	0	0	0	0	314	62.5	2196.5	0	d__Bacteria; p__Firmicutes; c__Clostridia; o__Clostridiales; f__Lachnospiraceae; g__Oribacterium; s__Oribacterium sp. oral taxon 078
860	7085.41	0	0	0	0	0	106	2368	0	d__Bacteria; p__Fusobacteria; c__Fusobacteriia; o__Fusobacteriales; f__Fusobacteriaceae; g__Fusobacterium; s__Fusobacterium periodonticum
28037	6274.22	0	0	0	0	0	334.833	2491.17	172	d__Bacteria; p__Firmicutes; c__Bacilli; o__Lactobacillales; f__Streptococcaceae; g__Streptococcus; s__Streptococcus mitis
135083	6675.71	0	0	0	0	218.6	321	3117.5	386.4	d__Bacteria; p__Firmicutes; c__Negativicutes; o__Selenomonadales; f__Selenomonadaceae; g__Selenomonas; s__Selenomonas noxia
997829	7671.1	0	0	0	0	0	498.167	3158.17	314	d__Bacteria; p__Bacteroidetes; c__Bacteroidia; o__Bacteroidales; f__Porphyromonadaceae; g__Porphyromonas; s__Porphyromonas sp. KLE 1280
1715052	15191.8	0	0	0	0	0	67.1667	5150.5	149	d__Bacteria; p__Proteobacteria; c__Betaproteobacteria; o__Neisseriales; f__Neisseriaceae; g__Neisseria; s__Neisseria sp. HMSC064E01
46125	22321.3	0	0	0	0	0	473	8430.83	642.2	d__Bacteria; p__Firmicutes; c__Bacilli; o__Lactobacillales; f__Aerococcaceae; g__Abiotrophia; s__Abiotrophia defectiva
1660	46465.9	0	0	0	0	0	866.667	16041.8	131.8	d__Bacteria; p__Actinobacteria; c__Actinobacteria; o__Actinomycetales; f__Actinomycetaceae; g__Schaalia; s__Schaalia odontolytica
490	46011.3	0	0	0	0	0	817.5	17958	2868.4	d__Bacteria; p__Proteobacteria; c__Betaproteobacteria; o__Neisseriales; f__Neisseriaceae; g__Neisseria; s__Neisseria sicca
641148	52477.1	0	0	0	0	0	1539.67	20239.7	1590.6	d__Bacteria; p__Proteobacteria; c__Betaproteobacteria; o__Neisseriales; f__Neisseriaceae; g__Neisseria; s__Neisseria sp. oral taxon 014
29391	59085.9	0	0	0	0	0	883.667	20411.3	282.8	d__Bacteria; p__Firmicutes; c__Bacilli; o__Bacillales; g__Gemella; s__Gemella morbillorum
53418	326.128	0	0	0	23.6	91.2	0	0	127.2	d__Bacteria; p__Spirochaetes; c__Spirochaetia; o__Spirochaetales; f__Spirochaetaceae; g__Treponema; s__Treponema lecithinolyticum
81462	280.646	0	0	0	50.6	126.8	55.6667	0	0	d__Bacteria; p__Synergistetes; c__Synergistia; o__Synergistales; f__Synergistaceae; g__Thermanaerovibrio; s__Thermanaerovibrio acidaminovorans
83816	173.233	0	0	0	54.8	0	0	0	0	d__Archaea; p__Euryarchaeota; c__Methanobacteria; o__Methanobacteriales; f__Methanobacteriaceae; g__Methanobrevibacter; s__Methanobrevibacter ruminantium
310300	257.133	0	0	0	58	81.2	0	0	0	d__Bacteria; p__Bacteroidetes; c__Bacteroidia; o__Bacteroidales; f__Bacteroidaceae; g__Bacteroides; s__Bacteroides pyogenes
2051	191.254	0	0	0	60.4	0	0	0	0	d__Bacteria; p__Actinobacteria; c__Actinobacteria; o__Actinomycetales; f__Actinomycetaceae; g__Mobiluncus; s__Mobiluncus curtisii
428712	685.952	0	0	0	62	393.8	69.5	0	107.8	d__Bacteria; p__Synergistetes; c__Synergistia; o__Synergistales; f__Synergistaceae; g__Jonquetella; s__Jonquetella anthropi
712401	206.7	0	0	0	65.2	0	0	0	0	d__Bacteria; p__Proteobacteria; c__Betaproteobacteria; o__Neisseriales; f__Neisseriaceae; g__Neisseria; s__Neisseria sp. oral taxon 020
1265	207.988	0	0	0	65.6	0	0	0	0	d__Bacteria; p__Firmicutes; c__Clostridia; o__Clostridiales; f__Ruminococcaceae; g__Ruminococcus; s__Ruminococcus flavefaciens
1082851	209.275	0	0	0	66	0	0	0	0	d__Bacteria; p__Proteobacteria; c__Betaproteobacteria; o__Burkholderiales; f__Comamonadaceae; g__Comamonas; s__Comamonas serinivorans
199	600.834	0	0	0	66.2	0	205.167	0	218.6	d__Bacteria; p__Proteobacteria; c__Epsilonproteobacteria; o__Campylobacterales; f__Campylobacteraceae; g__Campylobacter; s__Campylobacter concisus
1227267	210.562	0	0	0	66.4	0	0	0	0	d__Bacteria; p__Fusobacteria; c__Fusobacteriia; o__Fusobacteriales; f__Leptotrichiaceae; g__Leptotrichia; s__Leptotrichia sp. oral taxon 879
28131	4221.39	0	0	0	67.2	0	403.833	1946.83	210.6	d__Bacteria; p__Bacteroidetes; c__Bacteroidia; o__Bacteroidales; f__Prevotellaceae; g__Prevotella; s__Prevotella intermedia
157692	4325.79	0	0	0	70.2	0	0	1451.33	0	d__Bacteria; p__Fusobacteria; c__Fusobacteriia; o__Fusobacteriales; f__Leptotrichiaceae; g__Leptotrichia; s__Leptotrichia goodfellowii
1496	228.584	0	0	0	72	0	0	0	0	d__Bacteria; p__Firmicutes; c__Clostridia; o__Clostridiales; f__Peptostreptococcaceae; g__Clostridioides; s__Clostridioides difficile
712117	20013.5	0	0	0	72.4	0	171.333	6723.33	0	d__Bacteria; p__Actinobacteria; c__Actinobacteria; o__Actinomycetales; f__Actinomycetaceae; g__Actinomyces; s__Actinomyces sp. oral taxon 170
1303	48525.4	0	0	0	72.4	0	2187.5	19563.3	1612	d__Bacteria; p__Firmicutes; c__Bacilli; o__Lactobacillales; f__Streptococcaceae; g__Streptococcus; s__Streptococcus oralis
179636	235.021	0	0	0	74	0	0	0	0	d__Bacteria; p__Proteobacteria; c__Betaproteobacteria; o__Burkholderiales; f__Comamonadaceae; g__Alicycliphilus; s__Alicycliphilus denitrificans
190977	247.894	0	0	0	78	0	0	0	0	d__Archaea; p__Euryarchaeota; c__Methanobacteria; o__Methanobacteriales; f__Methanobacteriaceae; g__Methanobrevibacter; s__Methanobrevibacter wolinii
796937	180.98	0	0	0	85.2	68.8	76.1667	0	127.6	d__Bacteria; p__Firmicutes; c__Clostridia; o__Clostridiales; f__Peptostreptococcaceae; g__Peptoanaerobacter; s__Peptoanaerobacter stomatis
712437	1685.89	0	0	0	85.4	0	273.667	938.833	254.4	d__Bacteria; p__Bacteroidetes; c__Bacteroidia; o__Bacteroidales; f__Porphyromonadaceae; g__Porphyromonas; s__Porphyromonas sp. oral taxon 278
633701	4785.9	0	0	0	88.4	73.8	365.167	2313.5	168.4	d__Bacteria; p__Bacteroidetes; c__Bacteroidia; o__Bacteroidales; f__Prevotellaceae; g__Prevotella; s__Prevotella saccharolytica
1321785	10343.2	0	0	0	88.8	0	582.833	4518.17	537.8	d__Bacteria; p__Firmicutes; c__Negativicutes; o__Selenomonadales; f__Selenomonadaceae; g__Selenomonas; s__Selenomonas sp. oral taxon 892
1581061	46514	0	0	0	95.4	0	866	17531.2	1060.4	d__Bacteria; p__Firmicutes; c__Bacilli; o__Lactobacillales; f__Aerococcaceae; g__Abiotrophia; s__Abiotrophia sp. HMSC24B09
157688	1694.99	0	0	0	96	0	52.8333	824.5	163.8	d__Bacteria; p__Fusobacteria; c__Fusobacteriia; o__Fusobacteriales; f__Leptotrichiaceae; g__Leptotrichia; s__Leptotrichia hofstadii
1736406	307.114	0	0	0	96.4	0	0	0	0	d__Bacteria; p__Proteobacteria; c__Gammaproteobacteria; o__Xanthomonadales; f__Rhodanobacteraceae; g__Rhodanobacter; s__Rhodanobacter sp. Soil772
851	19357	0	0	0	97.8	67.4	427.333	7969.83	848	d__Bacteria; p__Fusobacteria; c__Fusobacteriia; o__Fusobacteriales; f__Fusobacteriaceae; g__Fusobacterium; s__Fusobacterium nucleatum
45634	1550.7	0	0	0	103	0	377.5	816.833	108.2	d__Bacteria; p__Firmicutes; c__Bacilli; o__Lactobacillales; f__Streptococcaceae; g__Streptococcus; s__Streptococcus cristatus
294710	394.557	0	0	0	105	111.2	0	0	0	d__Bacteria; p__Bacteroidetes; c__Bacteroidia; o__Bacteroidales; f__Dysgonamonadaceae; g__Proteiniphilum; s__Proteiniphilum acetatigenes
710239	7940.2	0	0	0	105.6	0	127.5	3305.67	493.8	d__Bacteria; p__Bacteroidetes; c__Flavobacteriia; o__Flavobacteriales; f__Flavobacteriaceae; g__Capnocytophaga; s__Capnocytophaga sp. oral taxon 338
1197717	499.256	0	0	0	107	212.2	0	0	132.8	d__Bacteria; p__Synergistetes; c__Synergistia; o__Synergistales; f__Synergistaceae; g__Cloacibacillus; s__Cloacibacillus porcorum
267212	383.571	0	0	0	110.4	0	0	0	99.6	d__Bacteria; p__Proteobacteria; c__Betaproteobacteria; o__Neisseriales; f__Neisseriaceae; g__Neisseria; s__Neisseria bacilliformis
61592	37554.2	0	0	0	130	0	722	13409.3	147	d__Bacteria; p__Actinobacteria; c__Actinobacteria; o__Corynebacteriales; f__Corynebacteriaceae; g__Corynebacterium; s__Corynebacterium durum
712212	7005.06	0	0	0	135	0	136.333	2967.5	357	d__Bacteria; p__Bacteroidetes; c__Flavobacteriia; o__Flavobacteriales; f__Flavobacteriaceae; g__Capnocytophaga; s__Capnocytophaga sp. oral taxon 326
113287	5992.71	0	0	0	135.6	49.8	559.667	2760.83	105	d__Bacteria; p__Firmicutes; c__Clostridia; o__Clostridiales; f__Eubacteriaceae; g__Pseudoramibacter; s__Pseudoramibacter alactolyticus
1642646	585.472	0	0	0	140	178	0	0	0	d__Bacteria; p__Bacteroidetes; c__Bacteroidia; o__Bacteroidales; f__Porphyromonadaceae; g__Petrimonas; s__Petrimonas mucosa
1583098	47351.1	0	0	0	142.2	0	856.833	18472.8	1851.2	d__Bacteria; p__Fusobacteria; c__Fusobacteriia; o__Fusobacteriales; f__Fusobacteriaceae; g__Fusobacterium; s__Fusobacterium hwasookii
1018	2910.97	0	0	0	161	0	302.833	1591	441.2	d__Bacteria; p__Bacteroidetes; c__Flavobacteriia; o__Flavobacteriales; f__Flavobacteriaceae; g__Capnocytophaga; s__Capnocytophaga ochracea
143393	859.29	0	0	0	175.2	401	191.833	804.667	107	d__Bacteria; p__Firmicutes; c__Clostridia; o__Clostridiales; f__Clostridiales Family XIII. Incertae Sedis; s__[Eubacterium] sulci
1642647	659.735	0	0	0	180.8	180.2	0	0	0	d__Bacteria; p__Bacteroidetes; c__Bacteroidia; o__Bacteroidales; f__Dysgonamonadaceae; g__Proteiniphilum; s__Proteiniphilum saccharofermentans
109327	1008.39	0	0	0	209.2	451.2	0	0	139.6	d__Bacteria; p__Firmicutes; c__Clostridia; o__Clostridiales; f__Clostridiales Family XIII. Incertae Sedis; g__Anaerovorax; s__Anaerovorax odorimutans
732	55847.2	0	0	0	211.4	0	1852.67	21596.5	934	d__Bacteria; p__Proteobacteria; c__Gammaproteobacteria; o__Pasteurellales; f__Pasteurellaceae; g__Aggregatibacter; s__Aggregatibacter aphrophilus
81412	1009.06	0	0	0	212.2	660.4	159	0	220.8	d__Bacteria; p__Synergistetes; c__Synergistia; o__Synergistales; f__Synergistaceae; g__Aminomonas; s__Aminomonas paucivorans
53332	866.96	0	0	0	213	484.2	74.3333	0	76.8	d__Bacteria; p__Proteobacteria; c__Deltaproteobacteria; o__Desulfobacterales; f__Desulfobulbaceae; g__Desulfobulbus; s__Desulfobulbus elongatus
487	33831.4	0	0	0	214.4	0	514.333	13339.3	1365	d__Bacteria; p__Proteobacteria; c__Betaproteobacteria; o__Neisseriales; f__Neisseriaceae; g__Neisseria; s__Neisseria meningitidis
555313	1160.38	0	0	0	227.6	578.8	690.167	0	514.8	d__Bacteria; p__Bacteroidetes; c__Bacteroidia; o__Bacteroidales; g__Phocaeicola; s__Phocaeicola abscessus
652721	1306	0	0	0	235.6	0	365.833	831.667	181.8	d__Bacteria; p__Bacteroidetes; c__Bacteroidia; o__Bacteroidales; f__Prevotellaceae; g__Prevotella; s__Prevotella sp. oral taxon 317
56774	3535.03	0	0	0	236.6	790	182	2251.83	234.6	d__Bacteria; p__Firmicutes; c__Clostridia; o__Clostridiales; f__Clostridiales Family XIII. Incertae Sedis; s__[Eubacterium] infirmum
712991	20145.9	0	0	0	245.8	0	567.167	8213.67	552.6	d__Bacteria; p__Firmicutes; c__Clostridia; o__Clostridiales; f__Lachnospiraceae; s__Lachnospiraceae bacterium oral taxon 500
40542	4372.11	0	0	0	256.8	0	268	2288.67	624	d__Bacteria; p__Fusobacteria; c__Fusobacteriia; o__Fusobacteriales; f__Leptotrichiaceae; g__Leptotrichia; s__Leptotrichia buccalis
1302	33449.7	0	0	0	268.4	0	855.333	12631.2	271.4	d__Bacteria; p__Firmicutes; c__Bacilli; o__Lactobacillales; f__Streptococcaceae; g__Streptococcus; s__Streptococcus gordonii
1892869	642.623	0	0	0	275.2	125.6	0	0	45.6	d__Bacteria; p__Actinobacteria; c__Actinobacteria; o__Actinomycetales; f__Actinomycetaceae; g__Actinomyces; s__Actinomyces glycerinitolerans
652713	4170.54	0	0	0	275.6	582.8	58	2279.83	161.8	d__Bacteria; p__Firmicutes; c__Tissierellia; o__Tissierellales; f__Peptoniphilaceae; g__Peptoniphilus; s__Peptoniphilus sp. oral taxon 386
296591	788.479	0	0	0	285	64.4	0	0	0	d__Bacteria; p__Proteobacteria; c__Betaproteobacteria; o__Burkholderiales; f__Comamonadaceae; g__Polaromonas; s__Polaromonas sp. JS666
41976	10817.9	0	0	0	285.4	0	513.167	4966.67	609.6	d__Bacteria; p__Bacteroidetes; c__Bacteroidia; o__Bacteroidales; f__Porphyromonadaceae; g__Porphyromonas; s__Porphyromonas catoniae
461393	11410.9	0	0	0	289.2	137.2	2195.5	5743.33	504	d__Bacteria; p__Actinobacteria; c__Actinobacteria; o__Actinomycetales; f__Actinomycetaceae; g__Actinomyces; s__Actinomyces massiliensis
84109	1181.63	0	0	0	293.8	632	386.333	0	58	d__Bacteria; p__Actinobacteria; c__Coriobacteriia; o__Eggerthellales; f__Eggerthellaceae; g__Slackia; s__Slackia exigua
294671	2072.94	0	0	0	295.6	0	0	850	67.8	d__Archaea; p__Euryarchaeota; c__Methanobacteria; o__Methanobacteriales; f__Methanobacteriaceae; g__Methanobrevibacter; s__Methanobrevibacter olleyae
655809	24382.1	0	0	0	301.6	0	1321.83	10029.7	382	d__Bacteria; p__Bacteroidetes; c__Bacteroidia; o__Bacteroidales; f__Prevotellaceae; g__Prevotella; s__Prevotella sp. oral taxon 472
502	11664.2	0	0	0	303.2	0	439.167	5400.5	1011.6	d__Bacteria; p__Proteobacteria; c__Betaproteobacteria; o__Neisseriales; f__Neisseriaceae; g__Kingella; s__Kingella denitrificans
43997	10510.8	0	0	0	324.8	435.4	1225.83	5841.67	485.2	d__Bacteria; p__Firmicutes; c__Clostridia; o__Clostridiales; f__Lachnospiraceae; g__Catonella; s__Catonella morbi
285	1059.02	0	0	0	330	0	0	0	0	d__Bacteria; p__Proteobacteria; c__Betaproteobacteria; o__Burkholderiales; f__Comamonadaceae; g__Comamonas; s__Comamonas testosteroni
671222	1473.53	0	0	0	333.4	69.8	181.5	920.333	45.2	d__Bacteria; p__Actinobacteria; c__Actinobacteria; o__Propionibacteriales; f__Propionibacteriaceae; g__Propionibacterium; s__Propionibacterium sp. oral taxon 192
894	1102.55	0	0	0	339	722.6	194.333	0	208.2	d__Bacteria; p__Proteobacteria; c__Deltaproteobacteria; o__Desulfobacterales; f__Desulfobulbaceae; g__Desulfobulbus; s__Desulfobulbus propionicus
33033	17585.1	0	0	0	343.2	238.2	1671.33	8533.5	581.6	d__Bacteria; p__Firmicutes; c__Tissierellia; o__Tissierellales; f__Peptoniphilaceae; g__Parvimonas; s__Parvimonas micra
706435	20330.8	0	0	0	358	0	425	8872.67	1954.4	d__Bacteria; p__Bacteroidetes; c__Flavobacteriia; o__Flavobacteriales; f__Flavobacteriaceae; g__Capnocytophaga; s__Capnocytophaga sp. oral taxon 329
31973	6197.15	0	0	0	375.4	999.4	142.667	3512.5	273.8	d__Bacteria; p__Firmicutes; c__Erysipelotrichia; o__Erysipelotrichales; f__Erysipelotrichaceae; g__Eggerthia; s__Eggerthia catenaformis
69823	1599.82	0	0	0	381.6	1120	651.167	1737.67	319	d__Bacteria; p__Firmicutes; c__Negativicutes; o__Selenomonadales; f__Selenomonadaceae; g__Selenomonas; s__Selenomonas sputigena
712213	2371.37	0	0	0	389	0	0	1008.33	130.8	d__Bacteria; p__Bacteroidetes; c__Flavobacteriia; o__Flavobacteriales; f__Flavobacteriaceae; g__Capnocytophaga; s__Capnocytophaga sp. oral taxon 332
43995	16567.5	0	0	0	392.4	526	1213.33	8789.33	990	d__Bacteria; p__Firmicutes; c__Clostridia; o__Clostridiales; f__Lachnospiraceae; g__Johnsonella; s__Johnsonella ignava
1227265	9606.05	0	0	0	427	0	162.667	4266.17	515.4	d__Bacteria; p__Bacteroidetes; c__Flavobacteriia; o__Flavobacteriales; f__Flavobacteriaceae; g__Capnocytophaga; s__Capnocytophaga sp. oral taxon 863
35517	6421.86	0	0	0	464.8	945.4	221.167	3872.17	348.2	d__Bacteria; p__Firmicutes; c__Clostridia; o__Clostridiales; f__Clostridiales Family XIII. Incertae Sedis; s__[Eubacterium] brachy
1659	1545.1	0	0	0	496.6	108.2	644.667	0	27.4	d__Bacteria; p__Actinobacteria; c__Actinobacteria; o__Actinomycetales; f__Actinomycetaceae; g__Actinomyces; s__Actinomyces israelii
52768	3268.83	0	0	0	501.8	143.2	245.167	2077.67	236.6	d__Bacteria; p__Actinobacteria; c__Actinobacteria; o__Actinomycetales; f__Actinomycetaceae; g__Schaalia; s__Schaalia georgiae
172042	88044.5	0	0	0	516	0	1111.17	32397.8	1135	d__Bacteria; p__Actinobacteria; c__Actinobacteria; o__Micrococcales; f__Micrococcaceae; g__Rothia; s__Rothia aeria
2173	4526.08	0	0	0	607	0	0	1943	250.8	d__Archaea; p__Euryarchaeota; c__Methanobacteria; o__Methanobacteriales; f__Methanobacteriaceae; g__Methanobrevibacter; s__Methanobrevibacter smithii
837	254.874	0	0	0	678.8	793	815.333	841	362.6	d__Bacteria; p__Bacteroidetes; c__Bacteroidia; o__Bacteroidales; f__Porphyromonadaceae; g__Porphyromonas; s__Porphyromonas gingivalis
712357	84997.5	0	0	0	684	0	1575.17	34073.5	3389	d__Bacteria; p__Fusobacteria; c__Fusobacteriia; o__Fusobacteriales; f__Leptotrichiaceae; g__Leptotrichia; s__Leptotrichia sp. oral taxon 212
824	22454.8	0	0	0	744.4	855.8	1619.33	12440.7	1511	d__Bacteria; p__Proteobacteria; c__Epsilonproteobacteria; o__Campylobacterales; f__Campylobacteraceae; g__Campylobacter; s__Campylobacter gracilis
1776578	17276.1	0	0	0	798.8	256.4	6682.17	9312.67	2370.4	d__Bacteria; p__Firmicutes; c__Bacilli; o__Lactobacillales; f__Streptococcaceae; g__Streptococcus; s__Streptococcus sp. DD04
539	50975.4	0	0	0	828.4	63	1238	21459.7	1847.2	d__Bacteria; p__Proteobacteria; c__Betaproteobacteria; o__Neisseriales; f__Neisseriaceae; g__Eikenella; s__Eikenella corrodens
1655	36201.4	0	0	0	895	0	1333.67	15039.8	538.8	d__Bacteria; p__Actinobacteria; c__Actinobacteria; o__Actinomycetales; f__Actinomycetaceae; g__Actinomyces; s__Actinomyces naeslundii
230361	7592.44	0	0	0	1008.2	189.2	101.167	4003.5	510	d__Archaea; p__Euryarchaeota; c__Methanobacteria; o__Methanobacteriales; f__Methanobacteriaceae; g__Methanobrevibacter; s__Methanobrevibacter millerae
52773	1658.71	0	0	0	1017.8	307.8	200.5	0	236.6	d__Bacteria; p__Actinobacteria; c__Actinobacteria; o__Actinomycetales; f__Actinomycetaceae; g__Schaalia; s__Schaalia meyeri
143361	6771.45	0	0	0	1053.6	1243	627.667	5064.5	519.2	d__Bacteria; p__Firmicutes; c__Clostridia; o__Clostridiales; f__Peptostreptococcaceae; g__Filifactor; s__Filifactor alocis
194702	31836.2	0	0	0	1167.2	117	2505.17	16153.2	2252.8	d__Bacteria; p__Proteobacteria; c__Gammaproteobacteria; o__Cardiobacteriales; f__Cardiobacteriaceae; g__Cardiobacterium; s__Cardiobacterium valvarum
51160	5435.57	0	0	0	1341.8	1482.2	1173.83	5331.83	845.8	d__Bacteria; p__Spirochaetes; c__Spirochaetia; o__Spirochaetales; f__Spirochaetaceae; g__Treponema; s__Treponema maltophilum
181487	10875.9	0	0	0	1503.8	1620.8	732.333	7760.67	949.8	d__Bacteria; p__Actinobacteria; c__Actinobacteria; o__Actinomycetales; f__Actinomycetaceae; g__Schaalia; s__Schaalia cardiffensis
209053	67450.1	0	0	0	1531.2	0	1564.5	28841.8	2954	d__Bacteria; p__Bacteroidetes; c__Flavobacteriia; o__Flavobacteriales; f__Flavobacteriaceae; g__Capnocytophaga; s__Capnocytophaga sp. ChDC OS43
544580	104990	0	0	0	1536.2	394	1763.67	42523	2246.6	d__Bacteria; p__Actinobacteria; c__Actinobacteria; o__Actinomycetales; f__Actinomycetaceae; g__Actinomyces; s__Actinomyces oris
495	41229.6	0	0	0	1580	0	912.333	18852.5	3337.2	d__Bacteria; p__Proteobacteria; c__Betaproteobacteria; o__Neisseriales; f__Neisseriaceae; g__Neisseria; s__Neisseria elongata
2718	37537.3	0	0	0	1674.4	0	1009.83	16231.2	871.6	d__Bacteria; p__Proteobacteria; c__Gammaproteobacteria; o__Cardiobacteriales; f__Cardiobacteriaceae; g__Cardiobacterium; s__Cardiobacterium hominis
1476577	21118	0	0	0	1762.2	1742.4	3179.33	14609.5	1783.4	d__Bacteria; p__Candidatus Saccharibacteria; s__Candidatus Saccharibacteria oral taxon TM7x
158	19548.1	0	0	0	2034.6	2410.4	1715.83	13790.2	1779.4	d__Bacteria; p__Spirochaetes; c__Spirochaetia; o__Spirochaetales; f__Spirochaetaceae; g__Treponema; s__Treponema denticola
66851	20868.9	0	0	0	2179	625	301	10894.7	1142.8	d__Archaea; p__Euryarchaeota; c__Methanobacteria; o__Methanobacteriales; f__Methanobacteriaceae; g__Methanobrevibacter; s__Methanobrevibacter oralis
45242	47100.7	0	0	0	2259.8	0	803.333	20430.8	1623.4	d__Bacteria; p__Bacteroidetes; c__Flavobacteriia; o__Flavobacteriales; f__Flavobacteriaceae; g__Capnocytophaga; s__Capnocytophaga granulosa
51123	13493	0	0	0	2289.6	3113.8	1053.5	10746.8	1728.6	d__Bacteria; p__Firmicutes; c__Clostridia; o__Clostridiales; f__Clostridiales Family XIII. Incertae Sedis; s__[Eubacterium] saphenum
1609968	19275.9	0	0	0	2565.2	649.2	315.833	10491.2	1273.8	d__Archaea; p__Euryarchaeota; c__Methanobacteria; o__Methanobacteriales; f__Methanobacteriaceae; g__Methanobrevibacter; s__Methanobrevibacter sp. YE315
53419	19945.7	0	0	0	3176.2	4428	2335.67	15936.3	1880.8	d__Bacteria; p__Spirochaetes; c__Spirochaetia; o__Spirochaetales; f__Spirochaetaceae; g__Treponema; s__Treponema socranskii
28112	13478.8	0	0	0	4086.6	5349.6	4787.33	14856.3	2154.4	d__Bacteria; p__Bacteroidetes; c__Bacteroidia; o__Bacteroidales; f__Tannerellaceae; g__Tannerella; s__Tannerella forsythia
1321783	29620.2	0	0	0	4374.2	2545	4036.17	20884.2	1840.2	d__Bacteria; p__Firmicutes; c__Clostridia; o__Clostridiales; f__Peptostreptococcaceae; s__Peptostreptococcaceae bacterium oral taxon 113
652708	34915.9	0	0	0	4415.2	2699.8	6964.33	26936.5	4877.6	d__Bacteria; p__Bacteroidetes; s__Bacteroidetes oral taxon 274
1305	429186	0	0	0	5965.4	0	7963	171928	11660.4	d__Bacteria; p__Firmicutes; c__Bacilli; o__Lactobacillales; f__Streptococcaceae; g__Streptococcus; s__Streptococcus sanguinis
43768	69502.4	0	0	0	6098.6	1368.8	13218.3	43256	6010.6	d__Bacteria; p__Actinobacteria; c__Actinobacteria; o__Corynebacteriales; f__Corynebacteriaceae; g__Corynebacterium; s__Corynebacterium matruchotii
47671	410630	0	0	0	7082	95.2	10651.5	169840	11366.2	d__Bacteria; p__Proteobacteria; c__Betaproteobacteria; o__Burkholderiales; f__Burkholderiaceae; g__Lautropia; s__Lautropia mirabilis
712888	22387	0	0	0	7908.4	187.4	89.3333	0	187.2	d__Bacteria; p__Actinobacteria; c__Actinobacteria; o__Actinomycetales; f__Actinomycetaceae; g__Actinobaculum; s__Actinobaculum sp. oral taxon 183
651822	48248	0	0	0	12639.6	21425.2	10274	49619.8	8536.8	d__Bacteria; p__Synergistetes; c__Synergistia; o__Synergistales; f__Synergistaceae; g__Fretibacterium; s__Fretibacterium fastidiosum
272548	141878	0	0	0	14710.4	11012.2	7754.17	88655.3	8912	d__Bacteria; p__Actinobacteria; c__Actinobacteria; o__Actinomycetales; f__Actinomycetaceae; g__Actinomyces; s__Actinomyces dentalis
52769	25921.9	0	0	0	15530.6	1309.6	1783	5035.67	886.6	d__Bacteria; p__Actinobacteria; c__Actinobacteria; o__Actinomycetales; f__Actinomycetaceae; g__Actinomyces; s__Actinomyces gerencseriae
132132	15807	0	0	0	17840.2	14331.8	11506.3	28761	7384	d__Bacteria; p__Proteobacteria; c__Deltaproteobacteria; o__Desulfovibrionales; f__Desulfomicrobiaceae; g__Desulfomicrobium; s__Desulfomicrobium orale
1889813	147559	0	0	0	20517.2	29401	11645.3	107448	11023.2	d__Bacteria; p__Chloroflexi; c__Anaerolineae; o__Anaerolineales; f__Anaerolineaceae; s__Anaerolineaceae bacterium oral taxon 439
1658672	203968	0	0	0	20592	166.6	5126	99374	12689	d__Bacteria; p__Proteobacteria; c__Betaproteobacteria; o__Burkholderiales; f__Comamonadaceae; g__Ottowia; s__Ottowia sp. oral taxon 894
712411	273436	0	0	0	25520	45805.2	28895.5	203686	30492.2	d__Bacteria; p__Actinobacteria; c__Coriobacteriia; o__Coriobacteriales; f__Atopobiaceae; g__Olsenella; s__Olsenella sp. oral taxon 807
712122	372696	0	0	0	37029.2	29534	22153.8	234864	24115.8	d__Bacteria; p__Actinobacteria; c__Actinobacteria; o__Actinomycetales; f__Actinomycetaceae; g__Actinomyces; s__Actinomyces sp. oral taxon 414

## Sheet: G-test1
OTU	Test-Statistic	P	FDR_P	Bonferroni_P	No_treatment_mean	UV_mean	Bleach_mean	UV_bleach_mean	EDTA_mean	taxonomy
29391	59085.9	0	0	0	0	0	883.667	20411.3	282.8	d__Bacteria; p__Firmicutes; c__Bacilli; o__Bacillales; g__Gemella; s__Gemella morbillorum
641148	52477.1	0	0	0	0	0	1539.67	20239.7	1590.6	d__Bacteria; p__Proteobacteria; c__Betaproteobacteria; o__Neisseriales; f__Neisseriaceae; g__Neisseria; s__Neisseria sp. oral taxon 014
490	46011.3	0	0	0	0	0	817.5	17958	2868.4	d__Bacteria; p__Proteobacteria; c__Betaproteobacteria; o__Neisseriales; f__Neisseriaceae; g__Neisseria; s__Neisseria sicca
1660	46465.9	0	0	0	0	0	866.667	16041.8	131.8	d__Bacteria; p__Actinobacteria; c__Actinobacteria; o__Actinomycetales; f__Actinomycetaceae; g__Schaalia; s__Schaalia odontolytica
46125	22321.3	0	0	0	0	0	473	8430.83	642.2	d__Bacteria; p__Firmicutes; c__Bacilli; o__Lactobacillales; f__Aerococcaceae; g__Abiotrophia; s__Abiotrophia defectiva
1715052	15191.8	0	0	0	0	0	67.1667	5150.5	149	d__Bacteria; p__Proteobacteria; c__Betaproteobacteria; o__Neisseriales; f__Neisseriaceae; g__Neisseria; s__Neisseria sp. HMSC064E01
997829	7671.1	0	0	0	0	0	498.167	3158.17	314	d__Bacteria; p__Bacteroidetes; c__Bacteroidia; o__Bacteroidales; f__Porphyromonadaceae; g__Porphyromonas; s__Porphyromonas sp. KLE 1280
135083	6675.71	0	0	0	0	218.6	321	3117.5	386.4	d__Bacteria; p__Firmicutes; c__Negativicutes; o__Selenomonadales; f__Selenomonadaceae; g__Selenomonas; s__Selenomonas noxia
28037	6274.22	0	0	0	0	0	334.833	2491.17	172	d__Bacteria; p__Firmicutes; c__Bacilli; o__Lactobacillales; f__Streptococcaceae; g__Streptococcus; s__Streptococcus mitis
860	7085.41	0	0	0	0	0	106	2368	0	d__Bacteria; p__Fusobacteria; c__Fusobacteriia; o__Fusobacteriales; f__Fusobacteriaceae; g__Fusobacterium; s__Fusobacterium periodonticum
652706	5799.24	0	0	0	0	314	62.5	2196.5	0	d__Bacteria; p__Firmicutes; c__Clostridia; o__Clostridiales; f__Lachnospiraceae; g__Oribacterium; s__Oribacterium sp. oral taxon 078
1715079	6331.81	0	0	0	0	0	0	2157.67	142.8	d__Bacteria; p__Proteobacteria; c__Betaproteobacteria; o__Neisseriales; f__Neisseriaceae; g__Neisseria; s__Neisseria sp. HMSC077D05
29466	6053.35	0	0	0	0	0	72.1667	2004	0	d__Bacteria; p__Firmicutes; c__Negativicutes; o__Veillonellales; f__Veillonellaceae; g__Veillonella; s__Veillonella parvula
1739348	4885.1	0	0	0	0	0	85.6667	1932.67	501.6	d__Bacteria; p__Proteobacteria; c__Betaproteobacteria; o__Neisseriales; f__Neisseriaceae; g__Neisseria; s__Neisseria sp. HMSC072F04
712359	5515.95	0	0	0	0	0	81.8333	1843	0	d__Bacteria; p__Fusobacteria; c__Fusobacteriia; o__Fusobacteriales; f__Leptotrichiaceae; g__Leptotrichia; s__Leptotrichia sp. oral taxon 215
1203556	4563.66	0	0	0	0	0	172	1597.17	0	d__Bacteria; p__Actinobacteria; c__Actinobacteria; o__Actinomycetales; f__Actinomycetaceae; g__Actinomyces; s__Actinomyces sp. HPA0247
729	4197.23	0	0	0	0	0	52.6667	1546.83	120.8	d__Bacteria; p__Proteobacteria; c__Gammaproteobacteria; o__Pasteurellales; f__Pasteurellaceae; g__Haemophilus; s__Haemophilus parainfluenzae
739	3403.91	0	0	0	0	0	217.5	1473	334	d__Bacteria; p__Proteobacteria; c__Gammaproteobacteria; o__Pasteurellales; f__Pasteurellaceae; g__Aggregatibacter; s__Aggregatibacter segnis
46124	3401.32	0	0	0	0	0	0	1227.5	315	d__Bacteria; p__Firmicutes; c__Bacilli; o__Lactobacillales; f__Carnobacteriaceae; g__Granulicatella; s__Granulicatella adiacens
840	2608.91	0	0	0	0	0	427.167	902.667	0	d__Bacteria; p__Bacteroidetes; c__Bacteroidia; o__Bacteroidales; f__Prevotellaceae; g__Prevotella; s__Prevotella loescheii
467210	2016.83	0	0	0	0	73.4	178.333	835.333	0	d__Bacteria; p__Firmicutes; c__Clostridia; o__Clostridiales; f__Lachnospiraceae; g__Lachnoanaerobaculum; s__Lachnoanaerobaculum saburreum
936595	2309.83	0	0	0	0	0	201.5	833.833	0	d__Bacteria; p__Firmicutes; c__Clostridia; o__Clostridiales; f__Lachnospiraceae; g__Lachnoanaerobaculum; s__Lachnoanaerobaculum sp. OBRC5-5
651609	2348.4	0	0	0	0	0	74.8333	815.167	0	d__Bacteria; p__Actinobacteria; c__Actinobacteria; o__Actinomycetales; f__Actinomycetaceae; g__Actinomyces; s__Actinomyces sp. oral taxon 180
653385	2354.29	0	0	0	0	0	70.6667	814.667	0	d__Bacteria; p__Actinobacteria; c__Actinobacteria; o__Actinomycetales; f__Actinomycetaceae; g__Actinomyces; s__Actinomyces sp. oral taxon 849
649739	755.009	0	0	0	0	96.8	143.667	0	339.8	d__Bacteria; p__Actinobacteria; c__Actinobacteria; o__Actinomycetales; f__Actinomycetaceae; g__Actinomyces; s__Actinomyces sp. oral taxon 848
200	720.257	0	0	0	0	0	165.167	0	224	d__Bacteria; p__Proteobacteria; c__Epsilonproteobacteria; o__Campylobacterales; f__Campylobacteraceae; g__Campylobacter; s__Campylobacter curvus
671213	459.034	0	0	0	0	0	0	0	143.6	d__Bacteria; p__Fusobacteria; c__Fusobacteriia; o__Fusobacteriales; f__Leptotrichiaceae; g__Leptotrichia; s__Leptotrichia sp. oral taxon 225
1056807	446.159	0	0	0	0	0	0	0	139.6	d__Bacteria; p__Proteobacteria; c__Betaproteobacteria; o__Neisseriales; f__Neisseriaceae; g__Morococcus; s__Morococcus cerebrosus
712528	293.026	0	0	0	0	93.8	61.6667	0	115.8	d__Bacteria; p__Firmicutes; c__Negativicutes; o__Selenomonadales; f__Selenomonadaceae; g__Selenomonas; s__Selenomonas sp. oral taxon 126
111015	332.167	0	0	0	0	0	78.3333	0	102.2	d__Bacteria; p__Actinobacteria; c__Actinobacteria; o__Actinomycetales; f__Actinomycetaceae; g__Actinomyces; s__Actinomyces radicidentis
485	324.494	0	0	0	0	0	0	0	101.8	d__Bacteria; p__Proteobacteria; c__Betaproteobacteria; o__Neisseriales; f__Neisseriaceae; g__Neisseria; s__Neisseria gonorrhoeae
1054217	592.038	0	0	0	0	210.4	0	0	81.8	d__Archaea; p__Euryarchaeota; c__Thermoplasmata; o__Thermoplasmatales; s__Thermoplasmatales archaeon BRNA1
1291540	608.144	0	0	0	0	218	0	0	75.8	d__Archaea; p__Euryarchaeota; c__Thermoplasmata; o__Methanomassiliicoccales; f__Candidatus Methanomethylophilaceae; g__Candidatus Methanomethylophilus; s__Candidatus Methanomethylophilus alvus
1408281	470.458	0	0	0	0	169.4	0	0	55.4	d__Bacteria; p__Elusimicrobia; c__Endomicrobia; o__Endomicrobiales; f__Endomicrobiaceae; g__Endomicrobium; s__Endomicrobium proavitum
457402	171.946	0	0	0	0	0	0	0	54.4	d__Bacteria; p__Firmicutes; c__Clostridia; o__Clostridiales; f__Eubacteriaceae; g__Eubacterium; s__Eubacterium sp. 3_1_31
1904640	132.049	0	0	0	0	0	0	0	42	d__Bacteria; p__Proteobacteria; c__Betaproteobacteria; s__Betaproteobacteria bacterium GR16-43
1744	96.6669	0	0	0	0	0	0	0	31	d__Bacteria; p__Actinobacteria; c__Actinobacteria; o__Propionibacteriales; f__Propionibacteriaceae; g__Propionibacterium; s__Propionibacterium freudenreichii
1458426	2260.3	0	0	0	0	703.2	0	0	0	d__Bacteria; p__Proteobacteria; c__Betaproteobacteria; o__Burkholderiales; f__Comamonadaceae; g__Serpentinomonas; s__Serpentinomonas mccroryi
133926	1181.07	0	0	0	0	203	405.167	0	0	d__Bacteria; p__Actinobacteria; c__Coriobacteriia; o__Coriobacteriales; f__Atopobiaceae; g__Olsenella; s__Olsenella uli
1531429	1099.58	0	0	0	0	342.6	0	0	0	d__Bacteria; p__Actinobacteria; c__Coriobacteriia; o__Coriobacteriales; f__Coriobacteriaceae; s__Coriobacteriaceae bacterium 68-1-3
218538	962.991	0	0	0	0	0	300.167	0	0	d__Bacteria; p__Firmicutes; c__Negativicutes; o__Veillonellales; f__Veillonellaceae; g__Dialister; s__Dialister invisus
102148	758.059	0	0	0	0	0	236.5	0	0	d__Bacteria; p__Firmicutes; c__Erysipelotrichia; o__Erysipelotrichales; f__Erysipelotrichaceae; g__Solobacterium; s__Solobacterium moorei
1382	699.584	0	0	0	0	0	218.333	0	0	d__Bacteria; p__Actinobacteria; c__Coriobacteriia; o__Coriobacteriales; f__Atopobiaceae; g__Atopobium; s__Atopobium parvulum
1313	580.488	0	0	0	0	0	181.333	0	0	d__Bacteria; p__Firmicutes; c__Bacilli; o__Lactobacillales; f__Streptococcaceae; g__Streptococcus; s__Streptococcus pneumoniae
971	562.678	0	0	0	0	175.8	0	0	0	d__Bacteria; p__Firmicutes; c__Negativicutes; o__Selenomonadales; f__Selenomonadaceae; g__Selenomonas; s__Selenomonas ruminantium
1328	554.202	0	0	0	0	0	173.167	0	0	d__Bacteria; p__Firmicutes; c__Bacilli; o__Lactobacillales; f__Streptococcaceae; g__Streptococcus; s__Streptococcus anginosus
265429	415.26	0	0	0	0	130	0	0	0	d__Bacteria; p__Proteobacteria; c__Gammaproteobacteria; o__Xanthomonadales; f__Xanthomonadaceae; g__Silanimonas; s__Silanimonas lenta
84112	254.331	0	0	0	0	80	0	0	0	d__Bacteria; p__Actinobacteria; c__Coriobacteriia; o__Eggerthellales; f__Eggerthellaceae; g__Eggerthella; s__Eggerthella lenta
1869227	248.538	0	0	0	0	78.2	0	0	0	d__Bacteria; s__bacterium
1852373	245.963	0	0	0	0	77.4	0	0	0	d__Bacteria; p__Firmicutes; c__Tissierellia; o__Tissierellales; f__Peptoniphilaceae; g__Murdochiella; s__Murdochiella vaginalis
189723	243.603	0	0	0	0	0	76.6667	0	0	d__Bacteria; p__Bacteroidetes; c__Bacteroidia; o__Bacteroidales; f__Prevotellaceae; g__Prevotella; s__Prevotella micans
1884263	242.894	0	0	0	0	81.2	47.5	0	0	d__Bacteria; p__Firmicutes; c__Negativicutes; o__Selenomonadales; f__Selenomonadaceae; g__Selenomonas; s__Selenomonas sp. oral taxon 920
1720198	233.734	0	0	0	0	73.6	0	0	0	d__Bacteria; p__Actinobacteria; c__Actinobacteria; o__Actinomycetales; f__Actinomycetaceae; g__Actinomyces; s__Actinomyces provencensis
28126	220.002	0	0	0	0	0	69.3333	0	0	d__Bacteria; p__Bacteroidetes; c__Bacteroidia; o__Bacteroidales; f__Prevotellaceae; g__Prevotella; s__Prevotella buccae
221027	211.957	0	0	0	0	0	66.8333	0	0	d__Bacteria; p__Spirochaetes; c__Spirochaetia; o__Spirochaetales; f__Spirochaetaceae; g__Treponema; s__Treponema putidum
1588755	208.202	0	0	0	0	0	65.6667	0	0	d__Bacteria; p__Firmicutes; c__Tissierellia; o__Tissierellales; f__Peptoniphilaceae; g__Parvimonas; s__Parvimonas sp. KA00067
156456	194.257	0	0	0	0	0	61.3333	0	0	d__Bacteria; p__Firmicutes; c__Negativicutes; o__Veillonellales; f__Veillonellaceae; g__Anaeroglobus; s__Anaeroglobus geminatus
82203	193.721	0	0	0	0	0	61.1667	0	0	d__Bacteria; p__Firmicutes; c__Negativicutes; o__Selenomonadales; f__Selenomonadaceae; g__Centipeda; s__Centipeda periodontii
471189	189.323	0	0	0	0	59.8	0	0	0	d__Bacteria; p__Actinobacteria; c__Coriobacteriia; o__Eggerthellales; f__Eggerthellaceae; g__Gordonibacter; s__Gordonibacter pamelaeae
1797112	186.748	0	0	0	0	59	0	0	0	d__Bacteria; p__Actinobacteria; c__Coriobacteriia; o__Coriobacteriales; f__Atopobiaceae; g__Olsenella; s__Olsenella sp. kh2p3
1261	186.748	0	0	0	0	0	59	0	0	d__Bacteria; p__Firmicutes; c__Clostridia; o__Clostridiales; f__Peptostreptococcaceae; g__Peptostreptococcus; s__Peptostreptococcus anaerobius
508460	186.105	0	0	0	0	58.8	0	0	0	d__Bacteria; p__Synergistetes; c__Synergistia; o__Synergistales; f__Synergistaceae; g__Cloacibacillus; s__Cloacibacillus evryensis
1841863	179.025	0	0	0	0	56.6	0	0	0	d__Bacteria; p__Actinobacteria; c__Coriobacteriia; o__Eggerthellales; f__Eggerthellaceae; g__Gordonibacter; s__Gordonibacter massiliensis
131111	177.095	0	0	0	0	56	0	0	0	d__Bacteria; p__Actinobacteria; c__Actinobacteria; o__Actinomycetales; f__Actinomycetaceae; g__Schaalia; s__Schaalia turicensis
1458425	173.233	0	0	0	0	54.8	0	0	0	d__Bacteria; p__Proteobacteria; c__Betaproteobacteria; o__Burkholderiales; f__Comamonadaceae; g__Serpentinomonas; s__Serpentinomonas raichei
1842537	152.64	0	0	0	0	48.4	0	0	0	d__Bacteria; p__Proteobacteria; c__Betaproteobacteria; o__Burkholderiales; f__Comamonadaceae; g__Hydrogenophaga; s__Hydrogenophaga sp. RAC07
53418	326.128	0	0	0	23.6	91.2	0	0	127.2	d__Bacteria; p__Spirochaetes; c__Spirochaetia; o__Spirochaetales; f__Spirochaetaceae; g__Treponema; s__Treponema lecithinolyticum
81462	280.646	0	0	0	50.6	126.8	55.6667	0	0	d__Bacteria; p__Synergistetes; c__Synergistia; o__Synergistales; f__Synergistaceae; g__Thermanaerovibrio; s__Thermanaerovibrio acidaminovorans
83816	173.233	0	0	0	54.8	0	0	0	0	d__Archaea; p__Euryarchaeota; c__Methanobacteria; o__Methanobacteriales; f__Methanobacteriaceae; g__Methanobrevibacter; s__Methanobrevibacter ruminantium
310300	257.133	0	0	0	58	81.2	0	0	0	d__Bacteria; p__Bacteroidetes; c__Bacteroidia; o__Bacteroidales; f__Bacteroidaceae; g__Bacteroides; s__Bacteroides pyogenes
2051	191.254	0	0	0	60.4	0	0	0	0	d__Bacteria; p__Actinobacteria; c__Actinobacteria; o__Actinomycetales; f__Actinomycetaceae; g__Mobiluncus; s__Mobiluncus curtisii
428712	685.952	0	0	0	62	393.8	69.5	0	107.8	d__Bacteria; p__Synergistetes; c__Synergistia; o__Synergistales; f__Synergistaceae; g__Jonquetella; s__Jonquetella anthropi
712401	206.7	0	0	0	65.2	0	0	0	0	d__Bacteria; p__Proteobacteria; c__Betaproteobacteria; o__Neisseriales; f__Neisseriaceae; g__Neisseria; s__Neisseria sp. oral taxon 020
1265	207.988	0	0	0	65.6	0	0	0	0	d__Bacteria; p__Firmicutes; c__Clostridia; o__Clostridiales; f__Ruminococcaceae; g__Ruminococcus; s__Ruminococcus flavefaciens
1082851	209.275	0	0	0	66	0	0	0	0	d__Bacteria; p__Proteobacteria; c__Betaproteobacteria; o__Burkholderiales; f__Comamonadaceae; g__Comamonas; s__Comamonas serinivorans
199	600.834	0	0	0	66.2	0	205.167	0	218.6	d__Bacteria; p__Proteobacteria; c__Epsilonproteobacteria; o__Campylobacterales; f__Campylobacteraceae; g__Campylobacter; s__Campylobacter concisus
1227267	210.562	0	0	0	66.4	0	0	0	0	d__Bacteria; p__Fusobacteria; c__Fusobacteriia; o__Fusobacteriales; f__Leptotrichiaceae; g__Leptotrichia; s__Leptotrichia sp. oral taxon 879
28131	4221.39	0	0	0	67.2	0	403.833	1946.83	210.6	d__Bacteria; p__Bacteroidetes; c__Bacteroidia; o__Bacteroidales; f__Prevotellaceae; g__Prevotella; s__Prevotella intermedia
157692	4325.79	0	0	0	70.2	0	0	1451.33	0	d__Bacteria; p__Fusobacteria; c__Fusobacteriia; o__Fusobacteriales; f__Leptotrichiaceae; g__Leptotrichia; s__Leptotrichia goodfellowii
1496	228.584	0	0	0	72	0	0	0	0	d__Bacteria; p__Firmicutes; c__Clostridia; o__Clostridiales; f__Peptostreptococcaceae; g__Clostridioides; s__Clostridioides difficile
1303	48525.4	0	0	0	72.4	0	2187.5	19563.3	1612	d__Bacteria; p__Firmicutes; c__Bacilli; o__Lactobacillales; f__Streptococcaceae; g__Streptococcus; s__Streptococcus oralis
712117	20013.5	0	0	0	72.4	0	171.333	6723.33	0	d__Bacteria; p__Actinobacteria; c__Actinobacteria; o__Actinomycetales; f__Actinomycetaceae; g__Actinomyces; s__Actinomyces sp. oral taxon 170
179636	235.021	0	0	0	74	0	0	0	0	d__Bacteria; p__Proteobacteria; c__Betaproteobacteria; o__Burkholderiales; f__Comamonadaceae; g__Alicycliphilus; s__Alicycliphilus denitrificans
190977	247.894	0	0	0	78	0	0	0	0	d__Archaea; p__Euryarchaeota; c__Methanobacteria; o__Methanobacteriales; f__Methanobacteriaceae; g__Methanobrevibacter; s__Methanobrevibacter wolinii
796937	180.98	0	0	0	85.2	68.8	76.1667	0	127.6	d__Bacteria; p__Firmicutes; c__Clostridia; o__Clostridiales; f__Peptostreptococcaceae; g__Peptoanaerobacter; s__Peptoanaerobacter stomatis
712437	1685.89	0	0	0	85.4	0	273.667	938.833	254.4	d__Bacteria; p__Bacteroidetes; c__Bacteroidia; o__Bacteroidales; f__Porphyromonadaceae; g__Porphyromonas; s__Porphyromonas sp. oral taxon 278
633701	4785.9	0	0	0	88.4	73.8	365.167	2313.5	168.4	d__Bacteria; p__Bacteroidetes; c__Bacteroidia; o__Bacteroidales; f__Prevotellaceae; g__Prevotella; s__Prevotella saccharolytica
1321785	10343.2	0	0	0	88.8	0	582.833	4518.17	537.8	d__Bacteria; p__Firmicutes; c__Negativicutes; o__Selenomonadales; f__Selenomonadaceae; g__Selenomonas; s__Selenomonas sp. oral taxon 892
1581061	46514	0	0	0	95.4	0	866	17531.2	1060.4	d__Bacteria; p__Firmicutes; c__Bacilli; o__Lactobacillales; f__Aerococcaceae; g__Abiotrophia; s__Abiotrophia sp. HMSC24B09
157688	1694.99	0	0	0	96	0	52.8333	824.5	163.8	d__Bacteria; p__Fusobacteria; c__Fusobacteriia; o__Fusobacteriales; f__Leptotrichiaceae; g__Leptotrichia; s__Leptotrichia hofstadii
1736406	307.114	0	0	0	96.4	0	0	0	0	d__Bacteria; p__Proteobacteria; c__Gammaproteobacteria; o__Xanthomonadales; f__Rhodanobacteraceae; g__Rhodanobacter; s__Rhodanobacter sp. Soil772
851	19357	0	0	0	97.8	67.4	427.333	7969.83	848	d__Bacteria; p__Fusobacteria; c__Fusobacteriia; o__Fusobacteriales; f__Fusobacteriaceae; g__Fusobacterium; s__Fusobacterium nucleatum
45634	1550.7	0	0	0	103	0	377.5	816.833	108.2	d__Bacteria; p__Firmicutes; c__Bacilli; o__Lactobacillales; f__Streptococcaceae; g__Streptococcus; s__Streptococcus cristatus
294710	394.557	0	0	0	105	111.2	0	0	0	d__Bacteria; p__Bacteroidetes; c__Bacteroidia; o__Bacteroidales; f__Dysgonamonadaceae; g__Proteiniphilum; s__Proteiniphilum acetatigenes
710239	7940.2	0	0	0	105.6	0	127.5	3305.67	493.8	d__Bacteria; p__Bacteroidetes; c__Flavobacteriia; o__Flavobacteriales; f__Flavobacteriaceae; g__Capnocytophaga; s__Capnocytophaga sp. oral taxon 338
1197717	499.256	0	0	0	107	212.2	0	0	132.8	d__Bacteria; p__Synergistetes; c__Synergistia; o__Synergistales; f__Synergistaceae; g__Cloacibacillus; s__Cloacibacillus porcorum
267212	383.571	0	0	0	110.4	0	0	0	99.6	d__Bacteria; p__Proteobacteria; c__Betaproteobacteria; o__Neisseriales; f__Neisseriaceae; g__Neisseria; s__Neisseria bacilliformis
61592	37554.2	0	0	0	130	0	722	13409.3	147	d__Bacteria; p__Actinobacteria; c__Actinobacteria; o__Corynebacteriales; f__Corynebacteriaceae; g__Corynebacterium; s__Corynebacterium durum
712212	7005.06	0	0	0	135	0	136.333	2967.5	357	d__Bacteria; p__Bacteroidetes; c__Flavobacteriia; o__Flavobacteriales; f__Flavobacteriaceae; g__Capnocytophaga; s__Capnocytophaga sp. oral taxon 326
113287	5992.71	0	0	0	135.6	49.8	559.667	2760.83	105	d__Bacteria; p__Firmicutes; c__Clostridia; o__Clostridiales; f__Eubacteriaceae; g__Pseudoramibacter; s__Pseudoramibacter alactolyticus
1642646	585.472	0	0	0	140	178	0	0	0	d__Bacteria; p__Bacteroidetes; c__Bacteroidia; o__Bacteroidales; f__Porphyromonadaceae; g__Petrimonas; s__Petrimonas mucosa
1583098	47351.1	0	0	0	142.2	0	856.833	18472.8	1851.2	d__Bacteria; p__Fusobacteria; c__Fusobacteriia; o__Fusobacteriales; f__Fusobacteriaceae; g__Fusobacterium; s__Fusobacterium hwasookii
1018	2910.97	0	0	0	161	0	302.833	1591	441.2	d__Bacteria; p__Bacteroidetes; c__Flavobacteriia; o__Flavobacteriales; f__Flavobacteriaceae; g__Capnocytophaga; s__Capnocytophaga ochracea
143393	859.29	0	0	0	175.2	401	191.833	804.667	107	d__Bacteria; p__Firmicutes; c__Clostridia; o__Clostridiales; f__Clostridiales Family XIII. Incertae Sedis; s__[Eubacterium] sulci
1642647	659.735	0	0	0	180.8	180.2	0	0	0	d__Bacteria; p__Bacteroidetes; c__Bacteroidia; o__Bacteroidales; f__Dysgonamonadaceae; g__Proteiniphilum; s__Proteiniphilum saccharofermentans
109327	1008.39	0	0	0	209.2	451.2	0	0	139.6	d__Bacteria; p__Firmicutes; c__Clostridia; o__Clostridiales; f__Clostridiales Family XIII. Incertae Sedis; g__Anaerovorax; s__Anaerovorax odorimutans
732	55847.2	0	0	0	211.4	0	1852.67	21596.5	934	d__Bacteria; p__Proteobacteria; c__Gammaproteobacteria; o__Pasteurellales; f__Pasteurellaceae; g__Aggregatibacter; s__Aggregatibacter aphrophilus
81412	1009.06	0	0	0	212.2	660.4	159	0	220.8	d__Bacteria; p__Synergistetes; c__Synergistia; o__Synergistales; f__Synergistaceae; g__Aminomonas; s__Aminomonas paucivorans
53332	866.96	0	0	0	213	484.2	74.3333	0	76.8	d__Bacteria; p__Proteobacteria; c__Deltaproteobacteria; o__Desulfobacterales; f__Desulfobulbaceae; g__Desulfobulbus; s__Desulfobulbus elongatus
487	33831.4	0	0	0	214.4	0	514.333	13339.3	1365	d__Bacteria; p__Proteobacteria; c__Betaproteobacteria; o__Neisseriales; f__Neisseriaceae; g__Neisseria; s__Neisseria meningitidis
555313	1160.38	0	0	0	227.6	578.8	690.167	0	514.8	d__Bacteria; p__Bacteroidetes; c__Bacteroidia; o__Bacteroidales; g__Phocaeicola; s__Phocaeicola abscessus
652721	1306	0	0	0	235.6	0	365.833	831.667	181.8	d__Bacteria; p__Bacteroidetes; c__Bacteroidia; o__Bacteroidales; f__Prevotellaceae; g__Prevotella; s__Prevotella sp. oral taxon 317
56774	3535.03	0	0	0	236.6	790	182	2251.83	234.6	d__Bacteria; p__Firmicutes; c__Clostridia; o__Clostridiales; f__Clostridiales Family XIII. Incertae Sedis; s__[Eubacterium] infirmum
712991	20145.9	0	0	0	245.8	0	567.167	8213.67	552.6	d__Bacteria; p__Firmicutes; c__Clostridia; o__Clostridiales; f__Lachnospiraceae; s__Lachnospiraceae bacterium oral taxon 500
40542	4372.11	0	0	0	256.8	0	268	2288.67	624	d__Bacteria; p__Fusobacteria; c__Fusobacteriia; o__Fusobacteriales; f__Leptotrichiaceae; g__Leptotrichia; s__Leptotrichia buccalis
1302	33449.7	0	0	0	268.4	0	855.333	12631.2	271.4	d__Bacteria; p__Firmicutes; c__Bacilli; o__Lactobacillales; f__Streptococcaceae; g__Streptococcus; s__Streptococcus gordonii
1892869	642.623	0	0	0	275.2	125.6	0	0	45.6	d__Bacteria; p__Actinobacteria; c__Actinobacteria; o__Actinomycetales; f__Actinomycetaceae; g__Actinomyces; s__Actinomyces glycerinitolerans
652713	4170.54	0	0	0	275.6	582.8	58	2279.83	161.8	d__Bacteria; p__Firmicutes; c__Tissierellia; o__Tissierellales; f__Peptoniphilaceae; g__Peptoniphilus; s__Peptoniphilus sp. oral taxon 386
296591	788.479	0	0	0	285	64.4	0	0	0	d__Bacteria; p__Proteobacteria; c__Betaproteobacteria; o__Burkholderiales; f__Comamonadaceae; g__Polaromonas; s__Polaromonas sp. JS666
41976	10817.9	0	0	0	285.4	0	513.167	4966.67	609.6	d__Bacteria; p__Bacteroidetes; c__Bacteroidia; o__Bacteroidales; f__Porphyromonadaceae; g__Porphyromonas; s__Porphyromonas catoniae
461393	11410.9	0	0	0	289.2	137.2	2195.5	5743.33	504	d__Bacteria; p__Actinobacteria; c__Actinobacteria; o__Actinomycetales; f__Actinomycetaceae; g__Actinomyces; s__Actinomyces massiliensis
84109	1181.63	0	0	0	293.8	632	386.333	0	58	d__Bacteria; p__Actinobacteria; c__Coriobacteriia; o__Eggerthellales; f__Eggerthellaceae; g__Slackia; s__Slackia exigua
294671	2072.94	0	0	0	295.6	0	0	850	67.8	d__Archaea; p__Euryarchaeota; c__Methanobacteria; o__Methanobacteriales; f__Methanobacteriaceae; g__Methanobrevibacter; s__Methanobrevibacter olleyae
655809	24382.1	0	0	0	301.6	0	1321.83	10029.7	382	d__Bacteria; p__Bacteroidetes; c__Bacteroidia; o__Bacteroidales; f__Prevotellaceae; g__Prevotella; s__Prevotella sp. oral taxon 472
502	11664.2	0	0	0	303.2	0	439.167	5400.5	1011.6	d__Bacteria; p__Proteobacteria; c__Betaproteobacteria; o__Neisseriales; f__Neisseriaceae; g__Kingella; s__Kingella denitrificans
43997	10510.8	0	0	0	324.8	435.4	1225.83	5841.67	485.2	d__Bacteria; p__Firmicutes; c__Clostridia; o__Clostridiales; f__Lachnospiraceae; g__Catonella; s__Catonella morbi
285	1059.02	0	0	0	330	0	0	0	0	d__Bacteria; p__Proteobacteria; c__Betaproteobacteria; o__Burkholderiales; f__Comamonadaceae; g__Comamonas; s__Comamonas testosteroni
671222	1473.53	0	0	0	333.4	69.8	181.5	920.333	45.2	d__Bacteria; p__Actinobacteria; c__Actinobacteria; o__Propionibacteriales; f__Propionibacteriaceae; g__Propionibacterium; s__Propionibacterium sp. oral taxon 192
894	1102.55	0	0	0	339	722.6	194.333	0	208.2	d__Bacteria; p__Proteobacteria; c__Deltaproteobacteria; o__Desulfobacterales; f__Desulfobulbaceae; g__Desulfobulbus; s__Desulfobulbus propionicus
33033	17585.1	0	0	0	343.2	238.2	1671.33	8533.5	581.6	d__Bacteria; p__Firmicutes; c__Tissierellia; o__Tissierellales; f__Peptoniphilaceae; g__Parvimonas; s__Parvimonas micra
706435	20330.8	0	0	0	358	0	425	8872.67	1954.4	d__Bacteria; p__Bacteroidetes; c__Flavobacteriia; o__Flavobacteriales; f__Flavobacteriaceae; g__Capnocytophaga; s__Capnocytophaga sp. oral taxon 329
31973	6197.15	0	0	0	375.4	999.4	142.667	3512.5	273.8	d__Bacteria; p__Firmicutes; c__Erysipelotrichia; o__Erysipelotrichales; f__Erysipelotrichaceae; g__Eggerthia; s__Eggerthia catenaformis
69823	1599.82	0	0	0	381.6	1120	651.167	1737.67	319	d__Bacteria; p__Firmicutes; c__Negativicutes; o__Selenomonadales; f__Selenomonadaceae; g__Selenomonas; s__Selenomonas sputigena
712213	2371.37	0	0	0	389	0	0	1008.33	130.8	d__Bacteria; p__Bacteroidetes; c__Flavobacteriia; o__Flavobacteriales; f__Flavobacteriaceae; g__Capnocytophaga; s__Capnocytophaga sp. oral taxon 332
43995	16567.5	0	0	0	392.4	526	1213.33	8789.33	990	d__Bacteria; p__Firmicutes; c__Clostridia; o__Clostridiales; f__Lachnospiraceae; g__Johnsonella; s__Johnsonella ignava
1227265	9606.05	0	0	0	427	0	162.667	4266.17	515.4	d__Bacteria; p__Bacteroidetes; c__Flavobacteriia; o__Flavobacteriales; f__Flavobacteriaceae; g__Capnocytophaga; s__Capnocytophaga sp. oral taxon 863
35517	6421.86	0	0	0	464.8	945.4	221.167	3872.17	348.2	d__Bacteria; p__Firmicutes; c__Clostridia; o__Clostridiales; f__Clostridiales Family XIII. Incertae Sedis; s__[Eubacterium] brachy
1659	1545.1	0	0	0	496.6	108.2	644.667	0	27.4	d__Bacteria; p__Actinobacteria; c__Actinobacteria; o__Actinomycetales; f__Actinomycetaceae; g__Actinomyces; s__Actinomyces israelii
52768	3268.83	0	0	0	501.8	143.2	245.167	2077.67	236.6	d__Bacteria; p__Actinobacteria; c__Actinobacteria; o__Actinomycetales; f__Actinomycetaceae; g__Schaalia; s__Schaalia georgiae
172042	88044.5	0	0	0	516	0	1111.17	32397.8	1135	d__Bacteria; p__Actinobacteria; c__Actinobacteria; o__Micrococcales; f__Micrococcaceae; g__Rothia; s__Rothia aeria
2173	4526.08	0	0	0	607	0	0	1943	250.8	d__Archaea; p__Euryarchaeota; c__Methanobacteria; o__Methanobacteriales; f__Methanobacteriaceae; g__Methanobrevibacter; s__Methanobrevibacter smithii
837	254.874	0	0	0	678.8	793	815.333	841	362.6	d__Bacteria; p__Bacteroidetes; c__Bacteroidia; o__Bacteroidales; f__Porphyromonadaceae; g__Porphyromonas; s__Porphyromonas gingivalis
712357	84997.5	0	0	0	684	0	1575.17	34073.5	3389	d__Bacteria; p__Fusobacteria; c__Fusobacteriia; o__Fusobacteriales; f__Leptotrichiaceae; g__Leptotrichia; s__Leptotrichia sp. oral taxon 212
824	22454.8	0	0	0	744.4	855.8	1619.33	12440.7	1511	d__Bacteria; p__Proteobacteria; c__Epsilonproteobacteria; o__Campylobacterales; f__Campylobacteraceae; g__Campylobacter; s__Campylobacter gracilis
1776578	17276.1	0	0	0	798.8	256.4	6682.17	9312.67	2370.4	d__Bacteria; p__Firmicutes; c__Bacilli; o__Lactobacillales; f__Streptococcaceae; g__Streptococcus; s__Streptococcus sp. DD04
539	50975.4	0	0	0	828.4	63	1238	21459.7	1847.2	d__Bacteria; p__Proteobacteria; c__Betaproteobacteria; o__Neisseriales; f__Neisseriaceae; g__Eikenella; s__Eikenella corrodens
1655	36201.4	0	0	0	895	0	1333.67	15039.8	538.8	d__Bacteria; p__Actinobacteria; c__Actinobacteria; o__Actinomycetales; f__Actinomycetaceae; g__Actinomyces; s__Actinomyces naeslundii
230361	7592.44	0	0	0	1008.2	189.2	101.167	4003.5	510	d__Archaea; p__Euryarchaeota; c__Methanobacteria; o__Methanobacteriales; f__Methanobacteriaceae; g__Methanobrevibacter; s__Methanobrevibacter millerae
52773	1658.71	0	0	0	1017.8	307.8	200.5	0	236.6	d__Bacteria; p__Actinobacteria; c__Actinobacteria; o__Actinomycetales; f__Actinomycetaceae; g__Schaalia; s__Schaalia meyeri
143361	6771.45	0	0	0	1053.6	1243	627.667	5064.5	519.2	d__Bacteria; p__Firmicutes; c__Clostridia; o__Clostridiales; f__Peptostreptococcaceae; g__Filifactor; s__Filifactor alocis
194702	31836.2	0	0	0	1167.2	117	2505.17	16153.2	2252.8	d__Bacteria; p__Proteobacteria; c__Gammaproteobacteria; o__Cardiobacteriales; f__Cardiobacteriaceae; g__Cardiobacterium; s__Cardiobacterium valvarum
51160	5435.57	0	0	0	1341.8	1482.2	1173.83	5331.83	845.8	d__Bacteria; p__Spirochaetes; c__Spirochaetia; o__Spirochaetales; f__Spirochaetaceae; g__Treponema; s__Treponema maltophilum
181487	10875.9	0	0	0	1503.8	1620.8	732.333	7760.67	949.8	d__Bacteria; p__Actinobacteria; c__Actinobacteria; o__Actinomycetales; f__Actinomycetaceae; g__Schaalia; s__Schaalia cardiffensis
209053	67450.1	0	0	0	1531.2	0	1564.5	28841.8	2954	d__Bacteria; p__Bacteroidetes; c__Flavobacteriia; o__Flavobacteriales; f__Flavobacteriaceae; g__Capnocytophaga; s__Capnocytophaga sp. ChDC OS43
544580	104990	0	0	0	1536.2	394	1763.67	42523	2246.6	d__Bacteria; p__Actinobacteria; c__Actinobacteria; o__Actinomycetales; f__Actinomycetaceae; g__Actinomyces; s__Actinomyces oris
495	41229.6	0	0	0	1580	0	912.333	18852.5	3337.2	d__Bacteria; p__Proteobacteria; c__Betaproteobacteria; o__Neisseriales; f__Neisseriaceae; g__Neisseria; s__Neisseria elongata
2718	37537.3	0	0	0	1674.4	0	1009.83	16231.2	871.6	d__Bacteria; p__Proteobacteria; c__Gammaproteobacteria; o__Cardiobacteriales; f__Cardiobacteriaceae; g__Cardiobacterium; s__Cardiobacterium hominis
1476577	21118	0	0	0	1762.2	1742.4	3179.33	14609.5	1783.4	d__Bacteria; p__Candidatus Saccharibacteria; s__Candidatus Saccharibacteria oral taxon TM7x
158	19548.1	0	0	0	2034.6	2410.4	1715.83	13790.2	1779.4	d__Bacteria; p__Spirochaetes; c__Spirochaetia; o__Spirochaetales; f__Spirochaetaceae; g__Treponema; s__Treponema denticola
66851	20868.9	0	0	0	2179	625	301	10894.7	1142.8	d__Archaea; p__Euryarchaeota; c__Methanobacteria; o__Methanobacteriales; f__Methanobacteriaceae; g__Methanobrevibacter; s__Methanobrevibacter oralis
45242	47100.7	0	0	0	2259.8	0	803.333	20430.8	1623.4	d__Bacteria; p__Bacteroidetes; c__Flavobacteriia; o__Flavobacteriales; f__Flavobacteriaceae; g__Capnocytophaga; s__Capnocytophaga granulosa
51123	13493	0	0	0	2289.6	3113.8	1053.5	10746.8	1728.6	d__Bacteria; p__Firmicutes; c__Clostridia; o__Clostridiales; f__Clostridiales Family XIII. Incertae Sedis; s__[Eubacterium] saphenum
1609968	19275.9	0	0	0	2565.2	649.2	315.833	10491.2	1273.8	d__Archaea; p__Euryarchaeota; c__Methanobacteria; o__Methanobacteriales; f__Methanobacteriaceae; g__Methanobrevibacter; s__Methanobrevibacter sp. YE315
53419	19945.7	0	0	0	3176.2	4428	2335.67	15936.3	1880.8	d__Bacteria; p__Spirochaetes; c__Spirochaetia; o__Spirochaetales; f__Spirochaetaceae; g__Treponema; s__Treponema socranskii
28112	13478.8	0	0	0	4086.6	5349.6	4787.33	14856.3	2154.4	d__Bacteria; p__Bacteroidetes; c__Bacteroidia; o__Bacteroidales; f__Tannerellaceae; g__Tannerella; s__Tannerella forsythia
1321783	29620.2	0	0	0	4374.2	2545	4036.17	20884.2	1840.2	d__Bacteria; p__Firmicutes; c__Clostridia; o__Clostridiales; f__Peptostreptococcaceae; s__Peptostreptococcaceae bacterium oral taxon 113
652708	34915.9	0	0	0	4415.2	2699.8	6964.33	26936.5	4877.6	d__Bacteria; p__Bacteroidetes; s__Bacteroidetes oral taxon 274
1305	429186	0	0	0	5965.4	0	7963	171928	11660.4	d__Bacteria; p__Firmicutes; c__Bacilli; o__Lactobacillales; f__Streptococcaceae; g__Streptococcus; s__Streptococcus sanguinis
43768	69502.4	0	0	0	6098.6	1368.8	13218.3	43256	6010.6	d__Bacteria; p__Actinobacteria; c__Actinobacteria; o__Corynebacteriales; f__Corynebacteriaceae; g__Corynebacterium; s__Corynebacterium matruchotii
47671	410630	0	0	0	7082	95.2	10651.5	169840	11366.2	d__Bacteria; p__Proteobacteria; c__Betaproteobacteria; o__Burkholderiales; f__Burkholderiaceae; g__Lautropia; s__Lautropia mirabilis
712888	22387	0	0	0	7908.4	187.4	89.3333	0	187.2	d__Bacteria; p__Actinobacteria; c__Actinobacteria; o__Actinomycetales; f__Actinomycetaceae; g__Actinobaculum; s__Actinobaculum sp. oral taxon 183
651822	48248	0	0	0	12639.6	21425.2	10274	49619.8	8536.8	d__Bacteria; p__Synergistetes; c__Synergistia; o__Synergistales; f__Synergistaceae; g__Fretibacterium; s__Fretibacterium fastidiosum
272548	141878	0	0	0	14710.4	11012.2	7754.17	88655.3	8912	d__Bacteria; p__Actinobacteria; c__Actinobacteria; o__Actinomycetales; f__Actinomycetaceae; g__Actinomyces; s__Actinomyces dentalis
52769	25921.9	0	0	0	15530.6	1309.6	1783	5035.67	886.6	d__Bacteria; p__Actinobacteria; c__Actinobacteria; o__Actinomycetales; f__Actinomycetaceae; g__Actinomyces; s__Actinomyces gerencseriae
132132	15807	0	0	0	17840.2	14331.8	11506.3	28761	7384	d__Bacteria; p__Proteobacteria; c__Deltaproteobacteria; o__Desulfovibrionales; f__Desulfomicrobiaceae; g__Desulfomicrobium; s__Desulfomicrobium orale
1889813	147559	0	0	0	20517.2	29401	11645.3	107448	11023.2	d__Bacteria; p__Chloroflexi; c__Anaerolineae; o__Anaerolineales; f__Anaerolineaceae; s__Anaerolineaceae bacterium oral taxon 439
1658672	203968	0	0	0	20592	166.6	5126	99374	12689	d__Bacteria; p__Proteobacteria; c__Betaproteobacteria; o__Burkholderiales; f__Comamonadaceae; g__Ottowia; s__Ottowia sp. oral taxon 894
712411	273436	0	0	0	25520	45805.2	28895.5	203686	30492.2	d__Bacteria; p__Actinobacteria; c__Coriobacteriia; o__Coriobacteriales; f__Atopobiaceae; g__Olsenella; s__Olsenella sp. oral taxon 807
712122	372696	0	0	0	37029.2	29534	22153.8	234864	24115.8	d__Bacteria; p__Actinobacteria; c__Actinobacteria; o__Actinomycetales; f__Actinomycetaceae; g__Actinomyces; s__Actinomyces sp. oral taxon 414

## Sheet: G-test2
OTU	Test-Statistic	P	FDR_P	Bonferroni_P	No_treatment_mean	EDTA_mean	UV_bleach_mean	Bleach_mean	taxonomy
1842537	nan	nan	1	nan	0	0	0	0	d__Bacteria; p__Proteobacteria; c__Betaproteobacteria; o__Burkholderiales; f__Comamonadaceae; g__Hydrogenophaga; s__Hydrogenophaga sp. RAC07
1458426	nan	nan	1	nan	0	0	0	0	d__Bacteria; p__Proteobacteria; c__Betaproteobacteria; o__Burkholderiales; f__Comamonadaceae; g__Serpentinomonas; s__Serpentinomonas mccroryi
1458425	nan	nan	1	nan	0	0	0	0	d__Bacteria; p__Proteobacteria; c__Betaproteobacteria; o__Burkholderiales; f__Comamonadaceae; g__Serpentinomonas; s__Serpentinomonas raichei
265429	nan	nan	1	nan	0	0	0	0	d__Bacteria; p__Proteobacteria; c__Gammaproteobacteria; o__Xanthomonadales; f__Xanthomonadaceae; g__Silanimonas; s__Silanimonas lenta
508460	nan	nan	1	nan	0	0	0	0	d__Bacteria; p__Synergistetes; c__Synergistia; o__Synergistales; f__Synergistaceae; g__Cloacibacillus; s__Cloacibacillus evryensis
1720198	nan	nan	1	nan	0	0	0	0	d__Bacteria; p__Actinobacteria; c__Actinobacteria; o__Actinomycetales; f__Actinomycetaceae; g__Actinomyces; s__Actinomyces provencensis
131111	nan	nan	1	nan	0	0	0	0	d__Bacteria; p__Actinobacteria; c__Actinobacteria; o__Actinomycetales; f__Actinomycetaceae; g__Schaalia; s__Schaalia turicensis
1797112	nan	nan	1	nan	0	0	0	0	d__Bacteria; p__Actinobacteria; c__Coriobacteriia; o__Coriobacteriales; f__Atopobiaceae; g__Olsenella; s__Olsenella sp. kh2p3
1531429	nan	nan	1	nan	0	0	0	0	d__Bacteria; p__Actinobacteria; c__Coriobacteriia; o__Coriobacteriales; f__Coriobacteriaceae; s__Coriobacteriaceae bacterium 68-1-3
84112	nan	nan	1	nan	0	0	0	0	d__Bacteria; p__Actinobacteria; c__Coriobacteriia; o__Eggerthellales; f__Eggerthellaceae; g__Eggerthella; s__Eggerthella lenta
1841863	nan	nan	1	nan	0	0	0	0	d__Bacteria; p__Actinobacteria; c__Coriobacteriia; o__Eggerthellales; f__Eggerthellaceae; g__Gordonibacter; s__Gordonibacter massiliensis
471189	nan	nan	1	nan	0	0	0	0	d__Bacteria; p__Actinobacteria; c__Coriobacteriia; o__Eggerthellales; f__Eggerthellaceae; g__Gordonibacter; s__Gordonibacter pamelaeae
971	nan	nan	1	nan	0	0	0	0	d__Bacteria; p__Firmicutes; c__Negativicutes; o__Selenomonadales; f__Selenomonadaceae; g__Selenomonas; s__Selenomonas ruminantium
1852373	nan	nan	1	nan	0	0	0	0	d__Bacteria; p__Firmicutes; c__Tissierellia; o__Tissierellales; f__Peptoniphilaceae; g__Murdochiella; s__Murdochiella vaginalis
1869227	nan	nan	1	nan	0	0	0	0	d__Bacteria; s__bacterium
1305	341038	0	0	0	5965.4	11660.4	171928	7963	d__Bacteria; p__Firmicutes; c__Bacilli; o__Lactobacillales; f__Streptococcaceae; g__Streptococcus; s__Streptococcus sanguinis
712122	337773	0	0	0	37029.2	24115.8	234864	22153.8	d__Bacteria; p__Actinobacteria; c__Actinobacteria; o__Actinomycetales; f__Actinomycetaceae; g__Actinomyces; s__Actinomyces sp. oral taxon 414
47671	323186	0	0	0	7082	11366.2	169840	10651.5	d__Bacteria; p__Proteobacteria; c__Betaproteobacteria; o__Burkholderiales; f__Burkholderiaceae; g__Lautropia; s__Lautropia mirabilis
712411	264343	0	0	0	25520	30492.2	203686	28895.5	d__Bacteria; p__Actinobacteria; c__Coriobacteriia; o__Coriobacteriales; f__Atopobiaceae; g__Olsenella; s__Olsenella sp. oral taxon 807
1889813	145967	0	0	0	20517.2	11023.2	107448	11645.3	d__Bacteria; p__Chloroflexi; c__Anaerolineae; o__Anaerolineales; f__Anaerolineaceae; s__Anaerolineaceae bacterium oral taxon 439
1658672	144515	0	0	0	20592	12689	99374	5126	d__Bacteria; p__Proteobacteria; c__Betaproteobacteria; o__Burkholderiales; f__Comamonadaceae; g__Ottowia; s__Ottowia sp. oral taxon 894
272548	128478	0	0	0	14710.4	8912	88655.3	7754.17	d__Bacteria; p__Actinobacteria; c__Actinobacteria; o__Actinomycetales; f__Actinomycetaceae; g__Actinomyces; s__Actinomyces dentalis
544580	86846.8	0	0	0	1536.2	2246.6	42523	1763.67	d__Bacteria; p__Actinobacteria; c__Actinobacteria; o__Actinomycetales; f__Actinomycetaceae; g__Actinomyces; s__Actinomyces oris
172042	72353.9	0	0	0	516	1135	32397.8	1111.17	d__Bacteria; p__Actinobacteria; c__Actinobacteria; o__Micrococcales; f__Micrococcaceae; g__Rothia; s__Rothia aeria
712357	67270.9	0	0	0	684	3389	34073.5	1575.17	d__Bacteria; p__Fusobacteria; c__Fusobacteriia; o__Fusobacteriales; f__Leptotrichiaceae; g__Leptotrichia; s__Leptotrichia sp. oral taxon 212
209053	51879.1	0	0	0	1531.2	2954	28841.8	1564.5	d__Bacteria; p__Bacteroidetes; c__Flavobacteriia; o__Flavobacteriales; f__Flavobacteriaceae; g__Capnocytophaga; s__Capnocytophaga sp. ChDC OS43
29391	49456.8	0	0	0	0	282.8	20411.3	883.667	d__Bacteria; p__Firmicutes; c__Bacilli; o__Bacillales; g__Gemella; s__Gemella morbillorum
651822	48196.3	0	0	0	12639.6	8536.8	49619.8	10274	d__Bacteria; p__Synergistetes; c__Synergistia; o__Synergistales; f__Synergistaceae; g__Fretibacterium; s__Fretibacterium fastidiosum
43768	47968.9	0	0	0	6098.6	6010.6	43256	13218.3	d__Bacteria; p__Actinobacteria; c__Actinobacteria; o__Corynebacteriales; f__Corynebacteriaceae; g__Corynebacterium; s__Corynebacterium matruchotii
732	44871.7	0	0	0	211.4	934	21596.5	1852.67	d__Bacteria; p__Proteobacteria; c__Gammaproteobacteria; o__Pasteurellales; f__Pasteurellaceae; g__Aggregatibacter; s__Aggregatibacter aphrophilus
641148	42048.2	0	0	0	0	1590.6	20239.7	1539.67	d__Bacteria; p__Proteobacteria; c__Betaproteobacteria; o__Neisseriales; f__Neisseriaceae; g__Neisseria; s__Neisseria sp. oral taxon 014
539	40331.5	0	0	0	828.4	1847.2	21459.7	1238	d__Bacteria; p__Proteobacteria; c__Betaproteobacteria; o__Neisseriales; f__Neisseriaceae; g__Eikenella; s__Eikenella corrodens
1660	38861.9	0	0	0	0	131.8	16041.8	866.667	d__Bacteria; p__Actinobacteria; c__Actinobacteria; o__Actinomycetales; f__Actinomycetaceae; g__Schaalia; s__Schaalia odontolytica
1303	38067.2	0	0	0	72.4	1612	19563.3	2187.5	d__Bacteria; p__Firmicutes; c__Bacilli; o__Lactobacillales; f__Streptococcaceae; g__Streptococcus; s__Streptococcus oralis
1583098	37835.7	0	0	0	142.2	1851.2	18472.8	856.833	d__Bacteria; p__Fusobacteria; c__Fusobacteriia; o__Fusobacteriales; f__Fusobacteriaceae; g__Fusobacterium; s__Fusobacterium hwasookii
1581061	37788.5	0	0	0	95.4	1060.4	17531.2	866	d__Bacteria; p__Firmicutes; c__Bacilli; o__Lactobacillales; f__Aerococcaceae; g__Abiotrophia; s__Abiotrophia sp. HMSC24B09
490	36352.6	0	0	0	0	2868.4	17958	817.5	d__Bacteria; p__Proteobacteria; c__Betaproteobacteria; o__Neisseriales; f__Neisseriaceae; g__Neisseria; s__Neisseria sicca
45242	35891.8	0	0	0	2259.8	1623.4	20430.8	803.333	d__Bacteria; p__Bacteroidetes; c__Flavobacteriia; o__Flavobacteriales; f__Flavobacteriaceae; g__Capnocytophaga; s__Capnocytophaga granulosa
61592	31124.7	0	0	0	130	147	13409.3	722	d__Bacteria; p__Actinobacteria; c__Actinobacteria; o__Corynebacteriales; f__Corynebacteriaceae; g__Corynebacterium; s__Corynebacterium durum
495	30215	0	0	0	1580	3337.2	18852.5	912.333	d__Bacteria; p__Proteobacteria; c__Betaproteobacteria; o__Neisseriales; f__Neisseriaceae; g__Neisseria; s__Neisseria elongata
2718	28707.3	0	0	0	1674.4	871.6	16231.2	1009.83	d__Bacteria; p__Proteobacteria; c__Gammaproteobacteria; o__Cardiobacteriales; f__Cardiobacteriaceae; g__Cardiobacterium; s__Cardiobacterium hominis
1655	28255	0	0	0	895	538.8	15039.8	1333.67	d__Bacteria; p__Actinobacteria; c__Actinobacteria; o__Actinomycetales; f__Actinomycetaceae; g__Actinomyces; s__Actinomyces naeslundii
652708	27484.5	0	0	0	4415.2	4877.6	26936.5	6964.33	d__Bacteria; p__Bacteroidetes; s__Bacteroidetes oral taxon 274
1302	27190.7	0	0	0	268.4	271.4	12631.2	855.333	d__Bacteria; p__Firmicutes; c__Bacilli; o__Lactobacillales; f__Streptococcaceae; g__Streptococcus; s__Streptococcus gordonii
487	26944.6	0	0	0	214.4	1365	13339.3	514.333	d__Bacteria; p__Proteobacteria; c__Betaproteobacteria; o__Neisseriales; f__Neisseriaceae; g__Neisseria; s__Neisseria meningitidis
1321783	25572.2	0	0	0	4374.2	1840.2	20884.2	4036.17	d__Bacteria; p__Firmicutes; c__Clostridia; o__Clostridiales; f__Peptostreptococcaceae; s__Peptostreptococcaceae bacterium oral taxon 113
194702	23067.7	0	0	0	1167.2	2252.8	16153.2	2505.17	d__Bacteria; p__Proteobacteria; c__Gammaproteobacteria; o__Cardiobacteriales; f__Cardiobacteriaceae; g__Cardiobacterium; s__Cardiobacterium valvarum
52769	21561.3	0	0	0	15530.6	886.6	5035.67	1783	d__Bacteria; p__Actinobacteria; c__Actinobacteria; o__Actinomycetales; f__Actinomycetaceae; g__Actinomyces; s__Actinomyces gerencseriae
712888	19926.2	0	0	0	7908.4	187.2	0	89.3333	d__Bacteria; p__Actinobacteria; c__Actinobacteria; o__Actinomycetales; f__Actinomycetaceae; g__Actinobaculum; s__Actinobaculum sp. oral taxon 183
53419	19645.4	0	0	0	3176.2	1880.8	15936.3	2335.67	d__Bacteria; p__Spirochaetes; c__Spirochaetia; o__Spirochaetales; f__Spirochaetaceae; g__Treponema; s__Treponema socranskii
824	19220.3	0	0	0	744.4	1511	12440.7	1619.33	d__Bacteria; p__Proteobacteria; c__Epsilonproteobacteria; o__Campylobacterales; f__Campylobacteraceae; g__Campylobacter; s__Campylobacter gracilis
655809	19011.7	0	0	0	301.6	382	10029.7	1321.83	d__Bacteria; p__Bacteroidetes; c__Bacteroidia; o__Bacteroidales; f__Prevotellaceae; g__Prevotella; s__Prevotella sp. oral taxon 472
1476577	18341.3	0	0	0	1762.2	1783.4	14609.5	3179.33	d__Bacteria; p__Candidatus Saccharibacteria; s__Candidatus Saccharibacteria oral taxon TM7x
158	18310.7	0	0	0	2034.6	1779.4	13790.2	1715.83	d__Bacteria; p__Spirochaetes; c__Spirochaetia; o__Spirochaetales; f__Spirochaetaceae; g__Treponema; s__Treponema denticola
46125	18061.8	0	0	0	0	642.2	8430.83	473	d__Bacteria; p__Firmicutes; c__Bacilli; o__Lactobacillales; f__Aerococcaceae; g__Abiotrophia; s__Abiotrophia defectiva
66851	17586.8	0	0	0	2179	1142.8	10894.7	301	d__Archaea; p__Euryarchaeota; c__Methanobacteria; o__Methanobacteriales; f__Methanobacteriaceae; g__Methanobrevibacter; s__Methanobrevibacter oralis
712117	16905	0	0	0	72.4	0	6723.33	171.333	d__Bacteria; p__Actinobacteria; c__Actinobacteria; o__Actinomycetales; f__Actinomycetaceae; g__Actinomyces; s__Actinomyces sp. oral taxon 170
1609968	16023	0	0	0	2565.2	1273.8	10491.2	315.833	d__Archaea; p__Euryarchaeota; c__Methanobacteria; o__Methanobacteriales; f__Methanobacteriaceae; g__Methanobrevibacter; s__Methanobrevibacter sp. YE315
712991	15871.5	0	0	0	245.8	552.6	8213.67	567.167	d__Bacteria; p__Firmicutes; c__Clostridia; o__Clostridiales; f__Lachnospiraceae; s__Lachnospiraceae bacterium oral taxon 500
851	15771.2	0	0	0	97.8	848	7969.83	427.333	d__Bacteria; p__Fusobacteria; c__Fusobacteriia; o__Fusobacteriales; f__Fusobacteriaceae; g__Fusobacterium; s__Fusobacterium nucleatum
132132	15592.6	0	0	0	17840.2	7384	28761	11506.3	d__Bacteria; p__Proteobacteria; c__Deltaproteobacteria; o__Desulfovibrionales; f__Desulfomicrobiaceae; g__Desulfomicrobium; s__Desulfomicrobium orale
706435	15150.1	0	0	0	358	1954.4	8872.67	425	d__Bacteria; p__Bacteroidetes; c__Flavobacteriia; o__Flavobacteriales; f__Flavobacteriaceae; g__Capnocytophaga; s__Capnocytophaga sp. oral taxon 329
33033	14164.7	0	0	0	343.2	581.6	8533.5	1671.33	d__Bacteria; p__Firmicutes; c__Tissierellia; o__Tissierellales; f__Peptoniphilaceae; g__Parvimonas; s__Parvimonas micra
43995	14104.3	0	0	0	392.4	990	8789.33	1213.33	d__Bacteria; p__Firmicutes; c__Clostridia; o__Clostridiales; f__Lachnospiraceae; g__Johnsonella; s__Johnsonella ignava
51123	13336.3	0	0	0	2289.6	1728.6	10746.8	1053.5	d__Bacteria; p__Firmicutes; c__Clostridia; o__Clostridiales; f__Clostridiales Family XIII. Incertae Sedis; s__[Eubacterium] saphenum
28112	13311.5	0	0	0	4086.6	2154.4	14856.3	4787.33	d__Bacteria; p__Bacteroidetes; c__Bacteroidia; o__Bacteroidales; f__Tannerellaceae; g__Tannerella; s__Tannerella forsythia
1715052	12797.5	0	0	0	0	149	5150.5	67.1667	d__Bacteria; p__Proteobacteria; c__Betaproteobacteria; o__Neisseriales; f__Neisseriaceae; g__Neisseria; s__Neisseria sp. HMSC064E01
1776578	10627	0	0	0	798.8	2370.4	9312.67	6682.17	d__Bacteria; p__Firmicutes; c__Bacilli; o__Lactobacillales; f__Streptococcaceae; g__Streptococcus; s__Streptococcus sp. DD04
181487	10435.8	0	0	0	1503.8	949.8	7760.67	732.333	d__Bacteria; p__Actinobacteria; c__Actinobacteria; o__Actinomycetales; f__Actinomycetaceae; g__Schaalia; s__Schaalia cardiffensis
43997	9009.82	0	0	0	324.8	485.2	5841.67	1225.83	d__Bacteria; p__Firmicutes; c__Clostridia; o__Clostridiales; f__Lachnospiraceae; g__Catonella; s__Catonella morbi
461393	8488.96	0	0	0	289.2	504	5743.33	2195.5	d__Bacteria; p__Actinobacteria; c__Actinobacteria; o__Actinomycetales; f__Actinomycetaceae; g__Actinomyces; s__Actinomyces massiliensis
502	8471.91	0	0	0	303.2	1011.6	5400.5	439.167	d__Bacteria; p__Proteobacteria; c__Betaproteobacteria; o__Neisseriales; f__Neisseriaceae; g__Kingella; s__Kingella denitrificans
41976	7973.57	0	0	0	285.4	609.6	4966.67	513.167	d__Bacteria; p__Bacteroidetes; c__Bacteroidia; o__Bacteroidales; f__Porphyromonadaceae; g__Porphyromonas; s__Porphyromonas catoniae
1321785	7787.69	0	0	0	88.8	537.8	4518.17	582.833	d__Bacteria; p__Firmicutes; c__Negativicutes; o__Selenomonadales; f__Selenomonadaceae; g__Selenomonas; s__Selenomonas sp. oral taxon 892
1227265	7209.61	0	0	0	427	515.4	4266.17	162.667	d__Bacteria; p__Bacteroidetes; c__Flavobacteriia; o__Flavobacteriales; f__Flavobacteriaceae; g__Capnocytophaga; s__Capnocytophaga sp. oral taxon 863
143361	6604.77	0	0	0	1053.6	519.2	5064.5	627.667	d__Bacteria; p__Firmicutes; c__Clostridia; o__Clostridiales; f__Peptostreptococcaceae; g__Filifactor; s__Filifactor alocis
35517	6364.93	0	0	0	464.8	348.2	3872.17	221.167	d__Bacteria; p__Firmicutes; c__Clostridia; o__Clostridiales; f__Clostridiales Family XIII. Incertae Sedis; s__[Eubacterium] brachy
31973	6192.62	0	0	0	375.4	273.8	3512.5	142.667	d__Bacteria; p__Firmicutes; c__Erysipelotrichia; o__Erysipelotrichales; f__Erysipelotrichaceae; g__Eggerthia; s__Eggerthia catenaformis
230361	6142.56	0	0	0	1008.2	510	4003.5	101.167	d__Archaea; p__Euryarchaeota; c__Methanobacteria; o__Methanobacteriales; f__Methanobacteriaceae; g__Methanobrevibacter; s__Methanobrevibacter millerae
710239	6141.21	0	0	0	105.6	493.8	3305.67	127.5	d__Bacteria; p__Bacteroidetes; c__Flavobacteriia; o__Flavobacteriales; f__Flavobacteriaceae; g__Capnocytophaga; s__Capnocytophaga sp. oral taxon 338
860	5982.15	0	0	0	0	0	2368	106	d__Bacteria; p__Fusobacteria; c__Fusobacteriia; o__Fusobacteriales; f__Fusobacteriaceae; g__Fusobacterium; s__Fusobacterium periodonticum
135083	5966.16	0	0	0	0	386.4	3117.5	321	d__Bacteria; p__Firmicutes; c__Negativicutes; o__Selenomonadales; f__Selenomonadaceae; g__Selenomonas; s__Selenomonas noxia
997829	5899.89	0	0	0	0	314	3158.17	498.167	d__Bacteria; p__Bacteroidetes; c__Bacteroidia; o__Bacteroidales; f__Porphyromonadaceae; g__Porphyromonas; s__Porphyromonas sp. KLE 1280
652706	5689.49	0	0	0	0	0	2196.5	62.5	d__Bacteria; p__Firmicutes; c__Clostridia; o__Clostridiales; f__Lachnospiraceae; g__Oribacterium; s__Oribacterium sp. oral taxon 078
712212	5400.98	0	0	0	135	357	2967.5	136.333	d__Bacteria; p__Bacteroidetes; c__Flavobacteriia; o__Flavobacteriales; f__Flavobacteriaceae; g__Capnocytophaga; s__Capnocytophaga sp. oral taxon 326
1715079	5305.98	0	0	0	0	142.8	2157.67	0	d__Bacteria; p__Proteobacteria; c__Betaproteobacteria; o__Neisseriales; f__Neisseriaceae; g__Neisseria; s__Neisseria sp. HMSC077D05
51160	5232.84	0	0	0	1341.8	845.8	5331.83	1173.83	d__Bacteria; p__Spirochaetes; c__Spirochaetia; o__Spirochaetales; f__Spirochaetaceae; g__Treponema; s__Treponema maltophilum
29466	5127.64	0	0	0	0	0	2004	72.1667	d__Bacteria; p__Firmicutes; c__Negativicutes; o__Veillonellales; f__Veillonellaceae; g__Veillonella; s__Veillonella parvula
28037	4936.97	0	0	0	0	172	2491.17	334.833	d__Bacteria; p__Firmicutes; c__Bacilli; o__Lactobacillales; f__Streptococcaceae; g__Streptococcus; s__Streptococcus mitis
113287	4769.25	0	0	0	135.6	105	2760.83	559.667	d__Bacteria; p__Firmicutes; c__Clostridia; o__Clostridiales; f__Eubacteriaceae; g__Pseudoramibacter; s__Pseudoramibacter alactolyticus
712359	4657.77	0	0	0	0	0	1843	81.8333	d__Bacteria; p__Fusobacteria; c__Fusobacteriia; o__Fusobacteriales; f__Leptotrichiaceae; g__Leptotrichia; s__Leptotrichia sp. oral taxon 215
652713	4155.33	0	0	0	275.6	161.8	2279.83	58	d__Bacteria; p__Firmicutes; c__Tissierellia; o__Tissierellales; f__Peptoniphilaceae; g__Peptoniphilus; s__Peptoniphilus sp. oral taxon 386
633701	3931.85	0	0	0	88.4	168.4	2313.5	365.167	d__Bacteria; p__Bacteroidetes; c__Bacteroidia; o__Bacteroidales; f__Prevotellaceae; g__Prevotella; s__Prevotella saccharolytica
1203556	3774.9	0	0	0	0	0	1597.17	172	d__Bacteria; p__Actinobacteria; c__Actinobacteria; o__Actinomycetales; f__Actinomycetaceae; g__Actinomyces; s__Actinomyces sp. HPA0247
1739348	3761.18	0	0	0	0	501.6	1932.67	85.6667	d__Bacteria; p__Proteobacteria; c__Betaproteobacteria; o__Neisseriales; f__Neisseriaceae; g__Neisseria; s__Neisseria sp. HMSC072F04
157692	3647.59	0	0	0	70.2	0	1451.33	0	d__Bacteria; p__Fusobacteria; c__Fusobacteriia; o__Fusobacteriales; f__Leptotrichiaceae; g__Leptotrichia; s__Leptotrichia goodfellowii
56774	3530.65	0	0	0	236.6	234.6	2251.83	182	d__Bacteria; p__Firmicutes; c__Clostridia; o__Clostridiales; f__Clostridiales Family XIII. Incertae Sedis; s__[Eubacterium] infirmum
729	3430.26	0	0	0	0	120.8	1546.83	52.6667	d__Bacteria; p__Proteobacteria; c__Gammaproteobacteria; o__Pasteurellales; f__Pasteurellaceae; g__Haemophilus; s__Haemophilus parainfluenzae
2173	3276.76	0	0	0	607	250.8	1943	0	d__Archaea; p__Euryarchaeota; c__Methanobacteria; o__Methanobacteriales; f__Methanobacteriaceae; g__Methanobrevibacter; s__Methanobrevibacter smithii
28131	3048.97	0	0	0	67.2	210.6	1946.83	403.833	d__Bacteria; p__Bacteroidetes; c__Bacteroidia; o__Bacteroidales; f__Prevotellaceae; g__Prevotella; s__Prevotella intermedia
40542	2838.6	0	0	0	256.8	624	2288.67	268	d__Bacteria; p__Fusobacteria; c__Fusobacteriia; o__Fusobacteriales; f__Leptotrichiaceae; g__Leptotrichia; s__Leptotrichia buccalis
46124	2713.66	0	0	0	0	315	1227.5	0	d__Bacteria; p__Firmicutes; c__Bacilli; o__Lactobacillales; f__Carnobacteriaceae; g__Granulicatella; s__Granulicatella adiacens
52768	2612.06	0	0	0	501.8	236.6	2077.67	245.167	d__Bacteria; p__Actinobacteria; c__Actinobacteria; o__Actinomycetales; f__Actinomycetaceae; g__Schaalia; s__Schaalia georgiae
739	2501.06	0	0	0	0	334	1473	217.5	d__Bacteria; p__Proteobacteria; c__Gammaproteobacteria; o__Pasteurellales; f__Pasteurellaceae; g__Aggregatibacter; s__Aggregatibacter segnis
840	2016.12	0	0	0	0	0	902.667	427.167	d__Bacteria; p__Bacteroidetes; c__Bacteroidia; o__Bacteroidales; f__Prevotellaceae; g__Prevotella; s__Prevotella loescheii
653385	1959.99	0	0	0	0	0	814.667	70.6667	d__Bacteria; p__Actinobacteria; c__Actinobacteria; o__Actinomycetales; f__Actinomycetaceae; g__Actinomyces; s__Actinomyces sp. oral taxon 849
651609	1952.02	0	0	0	0	0	815.167	74.8333	d__Bacteria; p__Actinobacteria; c__Actinobacteria; o__Actinomycetales; f__Actinomycetaceae; g__Actinomyces; s__Actinomyces sp. oral taxon 180
467210	1865.9	0	0	0	0	0	835.333	178.333	d__Bacteria; p__Firmicutes; c__Clostridia; o__Clostridiales; f__Lachnospiraceae; g__Lachnoanaerobaculum; s__Lachnoanaerobaculum saburreum
936595	1848.52	0	0	0	0	0	833.833	201.5	d__Bacteria; p__Firmicutes; c__Clostridia; o__Clostridiales; f__Lachnospiraceae; g__Lachnoanaerobaculum; s__Lachnoanaerobaculum sp. OBRC5-5
1018	1797.59	0	0	0	161	441.2	1591	302.833	d__Bacteria; p__Bacteroidetes; c__Flavobacteriia; o__Flavobacteriales; f__Flavobacteriaceae; g__Capnocytophaga; s__Capnocytophaga ochracea
712213	1690.01	0	0	0	389	130.8	1008.33	0	d__Bacteria; p__Bacteroidetes; c__Flavobacteriia; o__Flavobacteriales; f__Flavobacteriaceae; g__Capnocytophaga; s__Capnocytophaga sp. oral taxon 332
52773	1651.37	0	0	0	1017.8	236.6	0	200.5	d__Bacteria; p__Actinobacteria; c__Actinobacteria; o__Actinomycetales; f__Actinomycetaceae; g__Schaalia; s__Schaalia meyeri
294671	1532.07	0	0	0	295.6	67.8	850	0	d__Archaea; p__Euryarchaeota; c__Methanobacteria; o__Methanobacteriales; f__Methanobacteriaceae; g__Methanobrevibacter; s__Methanobrevibacter olleyae
69823	1493.01	0	0	0	381.6	319	1737.67	651.167	d__Bacteria; p__Firmicutes; c__Negativicutes; o__Selenomonadales; f__Selenomonadaceae; g__Selenomonas; s__Selenomonas sputigena
1659	1416.53	0	0	0	496.6	27.4	0	644.667	d__Bacteria; p__Actinobacteria; c__Actinobacteria; o__Actinomycetales; f__Actinomycetaceae; g__Actinomyces; s__Actinomyces israelii
157688	1188.12	0	0	0	96	163.8	824.5	52.8333	d__Bacteria; p__Fusobacteria; c__Fusobacteriia; o__Fusobacteriales; f__Leptotrichiaceae; g__Leptotrichia; s__Leptotrichia hofstadii
671222	1157.7	0	0	0	333.4	45.2	920.333	181.5	d__Bacteria; p__Actinobacteria; c__Actinobacteria; o__Propionibacteriales; f__Propionibacteriaceae; g__Propionibacterium; s__Propionibacterium sp. oral taxon 192
133926	1121.05	0	0	0	0	0	0	405.167	d__Bacteria; p__Actinobacteria; c__Coriobacteriia; o__Coriobacteriales; f__Atopobiaceae; g__Olsenella; s__Olsenella uli
555313	1072.11	0	0	0	227.6	514.8	0	690.167	d__Bacteria; p__Bacteroidetes; c__Bacteroidia; o__Bacteroidales; g__Phocaeicola; s__Phocaeicola abscessus
712437	993.667	0	0	0	85.4	254.4	938.833	273.667	d__Bacteria; p__Bacteroidetes; c__Bacteroidia; o__Bacteroidales; f__Porphyromonadaceae; g__Porphyromonas; s__Porphyromonas sp. oral taxon 278
45634	923.982	0	0	0	103	108.2	816.833	377.5	d__Bacteria; p__Firmicutes; c__Bacilli; o__Lactobacillales; f__Streptococcaceae; g__Streptococcus; s__Streptococcus cristatus
285	912.65	0	0	0	330	0	0	0	d__Bacteria; p__Proteobacteria; c__Betaproteobacteria; o__Burkholderiales; f__Comamonadaceae; g__Comamonas; s__Comamonas testosteroni
143393	844.193	0	0	0	175.2	107	804.667	191.833	d__Bacteria; p__Firmicutes; c__Clostridia; o__Clostridiales; f__Clostridiales Family XIII. Incertae Sedis; s__[Eubacterium] sulci
218538	829.935	0	0	0	0	0	0	300.167	d__Bacteria; p__Firmicutes; c__Negativicutes; o__Veillonellales; f__Veillonellaceae; g__Dialister; s__Dialister invisus
296591	787.884	0	0	0	285	0	0	0	d__Bacteria; p__Proteobacteria; c__Betaproteobacteria; o__Burkholderiales; f__Comamonadaceae; g__Polaromonas; s__Polaromonas sp. JS666
649739	750.841	0	0	0	0	339.8	0	143.667	d__Bacteria; p__Actinobacteria; c__Actinobacteria; o__Actinomycetales; f__Actinomycetaceae; g__Actinomyces; s__Actinomyces sp. oral taxon 848
84109	709.118	0	0	0	293.8	58	0	386.333	d__Bacteria; p__Actinobacteria; c__Coriobacteriia; o__Eggerthellales; f__Eggerthellaceae; g__Slackia; s__Slackia exigua
102148	653.415	0	0	0	0	0	0	236.5	d__Bacteria; p__Firmicutes; c__Erysipelotrichia; o__Erysipelotrichales; f__Erysipelotrichaceae; g__Solobacterium; s__Solobacterium moorei
1892869	625.511	0	0	0	275.2	45.6	0	0	d__Bacteria; p__Actinobacteria; c__Actinobacteria; o__Actinomycetales; f__Actinomycetaceae; g__Actinomyces; s__Actinomyces glycerinitolerans
1382	603.047	0	0	0	0	0	0	218.333	d__Bacteria; p__Actinobacteria; c__Coriobacteriia; o__Coriobacteriales; f__Atopobiaceae; g__Atopobium; s__Atopobium parvulum
652721	585.797	0	0	0	235.6	181.8	831.667	365.833	d__Bacteria; p__Bacteroidetes; c__Bacteroidia; o__Bacteroidales; f__Prevotellaceae; g__Prevotella; s__Prevotella sp. oral taxon 317
200	547.256	0	0	0	0	224	0	165.167	d__Bacteria; p__Proteobacteria; c__Epsilonproteobacteria; o__Campylobacterales; f__Campylobacteraceae; g__Campylobacter; s__Campylobacter curvus
1313	500.463	0	0	0	0	0	0	181.333	d__Bacteria; p__Firmicutes; c__Bacilli; o__Lactobacillales; f__Streptococcaceae; g__Streptococcus; s__Streptococcus pneumoniae
1642647	498.984	0	0	0	180.8	0	0	0	d__Bacteria; p__Bacteroidetes; c__Bacteroidia; o__Bacteroidales; f__Dysgonamonadaceae; g__Proteiniphilum; s__Proteiniphilum saccharofermentans
109327	496.335	0	0	0	209.2	139.6	0	0	d__Bacteria; p__Firmicutes; c__Clostridia; o__Clostridiales; f__Clostridiales Family XIII. Incertae Sedis; g__Anaerovorax; s__Anaerovorax odorimutans
1328	477.821	0	0	0	0	0	0	173.167	d__Bacteria; p__Firmicutes; c__Bacilli; o__Lactobacillales; f__Streptococcaceae; g__Streptococcus; s__Streptococcus anginosus
894	475.347	0	0	0	339	208.2	0	194.333	d__Bacteria; p__Proteobacteria; c__Deltaproteobacteria; o__Desulfobacterales; f__Desulfobulbaceae; g__Desulfobulbus; s__Desulfobulbus propionicus
671213	395.847	0	0	0	0	143.6	0	0	d__Bacteria; p__Fusobacteria; c__Fusobacteriia; o__Fusobacteriales; f__Leptotrichiaceae; g__Leptotrichia; s__Leptotrichia sp. oral taxon 225
1642646	385.866	0	0	0	140	0	0	0	d__Bacteria; p__Bacteroidetes; c__Bacteroidia; o__Bacteroidales; f__Porphyromonadaceae; g__Petrimonas; s__Petrimonas mucosa
1056807	384.757	0	0	0	0	139.6	0	0	d__Bacteria; p__Proteobacteria; c__Betaproteobacteria; o__Neisseriales; f__Neisseriaceae; g__Morococcus; s__Morococcus cerebrosus
199	382.743	0	0	0	66.2	218.6	0	205.167	d__Bacteria; p__Proteobacteria; c__Epsilonproteobacteria; o__Campylobacterales; f__Campylobacteraceae; g__Campylobacter; s__Campylobacter concisus
81412	351.881	0	0	0	212.2	220.8	0	159	d__Bacteria; p__Synergistetes; c__Synergistia; o__Synergistales; f__Synergistaceae; g__Aminomonas; s__Aminomonas paucivorans
1197717	334.054	0	0	0	107	132.8	0	0	d__Bacteria; p__Synergistetes; c__Synergistia; o__Synergistales; f__Synergistaceae; g__Cloacibacillus; s__Cloacibacillus porcorum
53332	305.185	0	0	0	213	76.8	0	74.3333	d__Bacteria; p__Proteobacteria; c__Deltaproteobacteria; o__Desulfobacterales; f__Desulfobulbaceae; g__Desulfobulbus; s__Desulfobulbus elongatus
267212	290.525	0	0	0	110.4	99.6	0	0	d__Bacteria; p__Proteobacteria; c__Betaproteobacteria; o__Neisseriales; f__Neisseriaceae; g__Neisseria; s__Neisseria bacilliformis
294710	288.83	0	0	0	105	0	0	0	d__Bacteria; p__Bacteroidetes; c__Bacteroidia; o__Bacteroidales; f__Dysgonamonadaceae; g__Proteiniphilum; s__Proteiniphilum acetatigenes
53418	285.688	0	0	0	23.6	127.2	0	0	d__Bacteria; p__Spirochaetes; c__Spirochaetia; o__Spirochaetales; f__Spirochaetaceae; g__Treponema; s__Treponema lecithinolyticum
485	279.958	0	0	0	0	101.8	0	0	d__Bacteria; p__Proteobacteria; c__Betaproteobacteria; o__Neisseriales; f__Neisseriaceae; g__Neisseria; s__Neisseria gonorrhoeae
1736406	264.987	0	0	0	96.4	0	0	0	d__Bacteria; p__Proteobacteria; c__Gammaproteobacteria; o__Xanthomonadales; f__Rhodanobacteraceae; g__Rhodanobacter; s__Rhodanobacter sp. Soil772
712528	261.571	0	0	0	0	115.8	0	61.6667	d__Bacteria; p__Firmicutes; c__Negativicutes; o__Selenomonadales; f__Selenomonadaceae; g__Selenomonas; s__Selenomonas sp. oral taxon 126
111015	252.272	0	0	0	0	102.2	0	78.3333	d__Bacteria; p__Actinobacteria; c__Actinobacteria; o__Actinomycetales; f__Actinomycetaceae; g__Actinomyces; s__Actinomyces radicidentis
837	239.274	0	0	0	678.8	362.6	841	815.333	d__Bacteria; p__Bacteroidetes; c__Bacteroidia; o__Bacteroidales; f__Porphyromonadaceae; g__Porphyromonas; s__Porphyromonas gingivalis
1054217	224.511	0	0	0	0	81.8	0	0	d__Archaea; p__Euryarchaeota; c__Thermoplasmata; o__Thermoplasmatales; s__Thermoplasmatales archaeon BRNA1
190977	213.976	0	0	0	78	0	0	0	d__Archaea; p__Euryarchaeota; c__Methanobacteria; o__Methanobacteriales; f__Methanobacteriaceae; g__Methanobrevibacter; s__Methanobrevibacter wolinii
189723	210.279	0	0	0	0	0	0	76.6667	d__Bacteria; p__Bacteroidetes; c__Bacteroidia; o__Bacteroidales; f__Prevotellaceae; g__Prevotella; s__Prevotella micans
1291540	207.877	0	0	0	0	75.8	0	0	d__Archaea; p__Euryarchaeota; c__Thermoplasmata; o__Methanomassiliicoccales; f__Candidatus Methanomethylophilaceae; g__Candidatus Methanomethylophilus; s__Candidatus Methanomethylophilus alvus
179636	202.887	0	0	0	74	0	0	0	d__Bacteria; p__Proteobacteria; c__Betaproteobacteria; o__Burkholderiales; f__Comamonadaceae; g__Alicycliphilus; s__Alicycliphilus denitrificans
1496	197.342	0	0	0	72	0	0	0	d__Bacteria; p__Firmicutes; c__Clostridia; o__Clostridiales; f__Peptostreptococcaceae; g__Clostridioides; s__Clostridioides difficile
28126	189.95	0	0	0	0	0	0	69.3333	d__Bacteria; p__Bacteroidetes; c__Bacteroidia; o__Bacteroidales; f__Prevotellaceae; g__Prevotella; s__Prevotella buccae
221027	183.019	0	0	0	0	0	0	66.8333	d__Bacteria; p__Spirochaetes; c__Spirochaetia; o__Spirochaetales; f__Spirochaetaceae; g__Treponema; s__Treponema putidum
1227267	181.818	0	0	0	66.4	0	0	0	d__Bacteria; p__Fusobacteria; c__Fusobacteriia; o__Fusobacteriales; f__Leptotrichiaceae; g__Leptotrichia; s__Leptotrichia sp. oral taxon 879
796937	180.83	0	0	0	85.2	127.6	0	76.1667	d__Bacteria; p__Firmicutes; c__Clostridia; o__Clostridiales; f__Peptostreptococcaceae; g__Peptoanaerobacter; s__Peptoanaerobacter stomatis
1082851	180.709	0	0	0	66	0	0	0	d__Bacteria; p__Proteobacteria; c__Betaproteobacteria; o__Burkholderiales; f__Comamonadaceae; g__Comamonas; s__Comamonas serinivorans
1588755	179.785	0	0	0	0	0	0	65.6667	d__Bacteria; p__Firmicutes; c__Tissierellia; o__Tissierellales; f__Peptoniphilaceae; g__Parvimonas; s__Parvimonas sp. KA00067
1265	179.6	0	0	0	65.6	0	0	0	d__Bacteria; p__Firmicutes; c__Clostridia; o__Clostridiales; f__Ruminococcaceae; g__Ruminococcus; s__Ruminococcus flavefaciens
712401	178.491	0	0	0	65.2	0	0	0	d__Bacteria; p__Proteobacteria; c__Betaproteobacteria; o__Neisseriales; f__Neisseriaceae; g__Neisseria; s__Neisseria sp. oral taxon 020
156456	167.773	0	0	0	0	0	0	61.3333	d__Bacteria; p__Firmicutes; c__Negativicutes; o__Veillonellales; f__Veillonellaceae; g__Anaeroglobus; s__Anaeroglobus geminatus
82203	167.311	0	0	0	0	0	0	61.1667	d__Bacteria; p__Firmicutes; c__Negativicutes; o__Selenomonadales; f__Selenomonadaceae; g__Centipeda; s__Centipeda periodontii
2051	165.185	0	0	0	60.4	0	0	0	d__Bacteria; p__Actinobacteria; c__Actinobacteria; o__Actinomycetales; f__Actinomycetaceae; g__Mobiluncus; s__Mobiluncus curtisii
1261	161.304	0	0	0	0	0	0	59	d__Bacteria; p__Firmicutes; c__Clostridia; o__Clostridiales; f__Peptostreptococcaceae; g__Peptostreptococcus; s__Peptostreptococcus anaerobius
310300	158.532	0	0	0	58	0	0	0	d__Bacteria; p__Bacteroidetes; c__Bacteroidia; o__Bacteroidales; f__Bacteroidaceae; g__Bacteroides; s__Bacteroides pyogenes
428712	151.693	0	0	0	62	107.8	0	69.5	d__Bacteria; p__Synergistetes; c__Synergistia; o__Synergistales; f__Synergistaceae; g__Jonquetella; s__Jonquetella anthropi
1408281	151.325	0	0	0	0	55.4	0	0	d__Bacteria; p__Elusimicrobia; c__Endomicrobia; o__Endomicrobiales; f__Endomicrobiaceae; g__Endomicrobium; s__Endomicrobium proavitum
83816	149.662	0	0	0	54.8	0	0	0	d__Archaea; p__Euryarchaeota; c__Methanobacteria; o__Methanobacteriales; f__Methanobacteriaceae; g__Methanobrevibacter; s__Methanobrevibacter ruminantium
457402	148.553	0	0	0	0	54.4	0	0	d__Bacteria; p__Firmicutes; c__Clostridia; o__Clostridiales; f__Eubacteriaceae; g__Eubacterium; s__Eubacterium sp. 3_1_31
81462	146.41	0	0	0	50.6	0	0	55.6667	d__Bacteria; p__Synergistetes; c__Synergistia; o__Synergistales; f__Synergistaceae; g__Thermanaerovibrio; s__Thermanaerovibrio acidaminovorans
1884263	129.427	0	0	0	0	0	0	47.5	d__Bacteria; p__Firmicutes; c__Negativicutes; o__Selenomonadales; f__Selenomonadaceae; g__Selenomonas; s__Selenomonas sp. oral taxon 920
1904640	114.183	0	0	0	0	42	0	0	d__Bacteria; p__Proteobacteria; c__Betaproteobacteria; s__Betaproteobacteria bacterium GR16-43
1744	83.7002	0	0	0	0	31	0	0	d__Bacteria; p__Actinobacteria; c__Actinobacteria; o__Propionibacteriales; f__Propionibacteriaceae; g__Propionibacterium; s__Propionibacterium freudenreichii

## Sheet: Shotgun-comparison-data
Accession_Numbers_and_SampleIDs	Environment	Study
AFR.EBC.13344.lGGCAG.rCTCGA	Calculus	Weyrich.etal.2017
ELSIDRON1L7.lTACTG.rCTCGA	Calculus	Weyrich.etal.2017
ELSIDRON2L7.lACTGT.rCTCGA	Calculus	Weyrich.etal.2017
SPYNEWL8.lGTACC.rCTCGA	Calculus	Weyrich.etal.2017
SPYOLD.L7L8.lGTACC.rCTCGA	Calculus	Weyrich.etal.2017
SRR6877282	Calculus	Mann.etal.2018
SRR6877284	Calculus	Mann.etal.2018
SRR6877286	Calculus	Mann.etal.2018
SRR6877288	Calculus	Mann.etal.2018
SRR6877290	Calculus	Mann.etal.2018
SRR6877292	Calculus	Mann.etal.2018
SRR6877310	Calculus	Mann.etal.2018
SRR6877312	Calculus	Mann.etal.2018
SRR6877323	Calculus	Mann.etal.2018
SRR6877393	Calculus	Mann.etal.2018
ERR011323	Gut	Ormerod.etal.2016
ERR2162202	Gut	Gopalakrishnan.etal.2018
ERR2162205	Gut	Gopalakrishnan.etal.2018
ERR2162208	Gut	Gopalakrishnan.etal.2018
ERR2162209	Gut	Gopalakrishnan.etal.2018
ERR2162211	Gut	Gopalakrishnan.etal.2018
ERR2162212	Gut	Gopalakrishnan.etal.2018
ERR2162215	Gut	Gopalakrishnan.etal.2018
ERR2162216	Gut	Gopalakrishnan.etal.2018
ERR2162220	Gut	Gopalakrishnan.etal.2018
ERR2162221	Gut	Gopalakrishnan.etal.2018
ERR321065	Gut	Gopalakrishnan.etal.2018
SRR1929408	Gut	Rampelli.etal.2017
SRR1930121	Gut	Rampelli.etal.2017
SRR1930123	Gut	Rampelli.etal.2017
SRR1930141	Gut	Rampelli.etal.2017
SRR1930145	Gut	Rampelli.etal.2017
SRR1931170	Gut	Rampelli.etal.2017
SRR1931173	Gut	Rampelli.etal.2017
SRR1952513	Plaque	Lloyd.Price.etal.2017
SRR1952567	Plaque	Lloyd.Price.etal.2017
SRR1952611	Plaque	Lloyd.Price.etal.2017
SRR1952623	Plaque	Lloyd.Price.etal.2017
SRR2240834	Plaque	Lloyd.Price.etal.2017
SRR2240920	Plaque	Lloyd.Price.etal.2017
SRR3586059	Plaque	Lloyd.Price.etal.2017
SRR3586060	Plaque	Lloyd.Price.etal.2017
SRR3586063	Plaque	Lloyd.Price.etal.2017
SRR3586064	Plaque	Lloyd.Price.etal.2017
ERR1474568	Saliva	Lassalle.etal.2017
ERR1474580	Saliva	Lassalle.etal.2017
ERR1474585	Saliva	Lassalle.etal.2017
ERR1474586	Saliva	Lassalle.etal.2017
SRR7448290	Saliva	Aleti.etal.2018
SRR7448291	Saliva	Aleti.etal.2018
SRR7448292	Saliva	Aleti.etal.2018
SRR7448294	Saliva	Aleti.etal.2018
SRR7448307	Saliva	Aleti.etal.2018
SRR7448312	Saliva	Aleti.etal.2018
SRR1620017	Skin	Schmedes.etal.2017
SRR3644405	Skin	Loshcher.etal.2015
SRR7687997	Skin	Tirosh.etal.2018
SRR7992620	Skin	Tirosh.etal.2018
SRR7992621	Skin	Tirosh.etal.2018
SRR7992810	Skin	Tirosh.etal.2018
ERR2004605	Soil	Ren.etal.2018
ERR2004609	Soil	Ren.etal.2018
ERR2004615	Soil	Ren.etal.2018
SRR5277367	Soil	Loshcher.etal.2015
SRR8465122	Soil	DOE.JointGenomeInstitute.2017
SRR8465471	Soil	DOE.JointGenomeInstitute.2017

## Sheet: Beta-diversity-distances
	SubjectID1	SubjectID2	Group1	Group2	Distance
133	Jewbury8838	8811_AndrewDecon_Group5_EDTA_EtOH_wash_Crushing	Group4_UV_bleach_EtOH_wash_Crushing	Group5-EDTA EtOH wash, Crushing	0.156202
106	8811_AndrewDecon_Group5_EDTA_EtOH_wash_Crushing	Jewbury8838	Group5-EDTA EtOH wash, Crushing	Group4_UV_bleach_EtOH_wash_Crushing	0.156202
6	8844_AndrewDecon_Group2_UV_EtOH_wash_Crushing	8820_AndrewDecon_Group2_UV_EtOH_wash_Crushing	Group2-UV, EtOH wash, Crushing	Group2-UV, EtOH wash, Crushing	0.174757
54	8833_AndrewDecon_Group1_EtOH_wash_Crushing	8831_AndrewDecon_Group3_Bleach_EtOH_wash_Crushing	Group1-EtOH wash, Crushing	Group3-Bleach, EtOH wash, Crushing	0.201909
23	8831_AndrewDecon_Group3_Bleach_EtOH_wash_Crushing	8833_AndrewDecon_Group1_EtOH_wash_Crushing	Group3-Bleach, EtOH wash, Crushing	Group1-EtOH wash, Crushing	0.201909
9	8844_AndrewDecon_Group2_UV_EtOH_wash_Crushing	8843_AndrewDecon_Group2_UV_EtOH_wash_Crushing	Group2-UV, EtOH wash, Crushing	Group2-UV, EtOH wash, Crushing	0.206187
98	8855_AndrewDecon_Group3_Bleach_EtOH_wash_Crushing	Jewbury8839	Group3-Bleach, EtOH wash, Crushing	Group4_UV_bleach_EtOH_wash_Crushing	0.220209
108	Jewbury8839	8855_AndrewDecon_Group3_Bleach_EtOH_wash_Crushing	Group4_UV_bleach_EtOH_wash_Crushing	Group3-Bleach, EtOH wash, Crushing	0.220209
69	8820_AndrewDecon_Group2_UV_EtOH_wash_Crushing	Jewbury8838	Group2-UV, EtOH wash, Crushing	Group4_UV_bleach_EtOH_wash_Crushing	0.233028
65	Jewbury8838	8820_AndrewDecon_Group2_UV_EtOH_wash_Crushing	Group4_UV_bleach_EtOH_wash_Crushing	Group2-UV, EtOH wash, Crushing	0.233028
113	8843_AndrewDecon_Group2_UV_EtOH_wash_Crushing	8818_AndrewDecon_Group5_EDTA_EtOH_wash_Crushing	Group2-UV, EtOH wash, Crushing	Group5-EDTA EtOH wash, Crushing	0.238212
53	8818_AndrewDecon_Group5_EDTA_EtOH_wash_Crushing	8843_AndrewDecon_Group2_UV_EtOH_wash_Crushing	Group5-EDTA EtOH wash, Crushing	Group2-UV, EtOH wash, Crushing	0.238212
115	Jewbury8815	8826_AndrewDecon_Group5_EDTA_EtOH_wash_Crushing	Group4_UV_bleach_EtOH_wash_Crushing	Group5-EDTA EtOH wash, Crushing	0.238977
114	8826_AndrewDecon_Group5_EDTA_EtOH_wash_Crushing	Jewbury8815	Group5-EDTA EtOH wash, Crushing	Group4_UV_bleach_EtOH_wash_Crushing	0.238977
4	8818_AndrewDecon_Group5_EDTA_EtOH_wash_Crushing	8810_AndrewDecon_Group5_EDTA_EtOH_wash_Crushing	Group5-EDTA EtOH wash, Crushing	Group5-EDTA EtOH wash, Crushing	0.2479
130	Jewbury8835	8826_AndrewDecon_Group5_EDTA_EtOH_wash_Crushing	Group4_UV_bleach_EtOH_wash_Crushing	Group5-EDTA EtOH wash, Crushing	0.250011
117	8826_AndrewDecon_Group5_EDTA_EtOH_wash_Crushing	Jewbury8835	Group5-EDTA EtOH wash, Crushing	Group4_UV_bleach_EtOH_wash_Crushing	0.250011
119	8831_AndrewDecon_Group3_Bleach_EtOH_wash_Crushing	8818_AndrewDecon_Group5_EDTA_EtOH_wash_Crushing	Group3-Bleach, EtOH wash, Crushing	Group5-EDTA EtOH wash, Crushing	0.251215
79	8818_AndrewDecon_Group5_EDTA_EtOH_wash_Crushing	8831_AndrewDecon_Group3_Bleach_EtOH_wash_Crushing	Group5-EDTA EtOH wash, Crushing	Group3-Bleach, EtOH wash, Crushing	0.251215
96	8820_AndrewDecon_Group2_UV_EtOH_wash_Crushing	8810_AndrewDecon_Group5_EDTA_EtOH_wash_Crushing	Group2-UV, EtOH wash, Crushing	Group5-EDTA EtOH wash, Crushing	0.251724
40	8810_AndrewDecon_Group5_EDTA_EtOH_wash_Crushing	8820_AndrewDecon_Group2_UV_EtOH_wash_Crushing	Group5-EDTA EtOH wash, Crushing	Group2-UV, EtOH wash, Crushing	0.251724
3	8843_AndrewDecon_Group2_UV_EtOH_wash_Crushing	8820_AndrewDecon_Group2_UV_EtOH_wash_Crushing	Group2-UV, EtOH wash, Crushing	Group2-UV, EtOH wash, Crushing	0.255591
102	8825_AndrewDecon_Group2_UV_EtOH_wash_Crushing	8811_AndrewDecon_Group5_EDTA_EtOH_wash_Crushing	Group2-UV, EtOH wash, Crushing	Group5-EDTA EtOH wash, Crushing	0.259713
46	8811_AndrewDecon_Group5_EDTA_EtOH_wash_Crushing	8825_AndrewDecon_Group2_UV_EtOH_wash_Crushing	Group5-EDTA EtOH wash, Crushing	Group2-UV, EtOH wash, Crushing	0.259713
7	8844_AndrewDecon_Group2_UV_EtOH_wash_Crushing	8825_AndrewDecon_Group2_UV_EtOH_wash_Crushing	Group2-UV, EtOH wash, Crushing	Group2-UV, EtOH wash, Crushing	0.260081
87	8834_AndrewDecon_Group3_Bleach_EtOH_wash_Crushing	Jewbury8815	Group3-Bleach, EtOH wash, Crushing	Group4_UV_bleach_EtOH_wash_Crushing	0.261654
77	Jewbury8815	8834_AndrewDecon_Group3_Bleach_EtOH_wash_Crushing	Group4_UV_bleach_EtOH_wash_Crushing	Group3-Bleach, EtOH wash, Crushing	0.261654
95	8855_AndrewDecon_Group3_Bleach_EtOH_wash_Crushing	Jewbury8830	Group3-Bleach, EtOH wash, Crushing	Group4_UV_bleach_EtOH_wash_Crushing	0.262603
90	Jewbury8830	8855_AndrewDecon_Group3_Bleach_EtOH_wash_Crushing	Group4_UV_bleach_EtOH_wash_Crushing	Group3-Bleach, EtOH wash, Crushing	0.262603
112	8829_AndrewDecon_Group3_Bleach_EtOH_wash_Crushing	8810_AndrewDecon_Group5_EDTA_EtOH_wash_Crushing	Group3-Bleach, EtOH wash, Crushing	Group5-EDTA EtOH wash, Crushing	0.262872
66	8810_AndrewDecon_Group5_EDTA_EtOH_wash_Crushing	8829_AndrewDecon_Group3_Bleach_EtOH_wash_Crushing	Group5-EDTA EtOH wash, Crushing	Group3-Bleach, EtOH wash, Crushing	0.262872
118	8844_AndrewDecon_Group2_UV_EtOH_wash_Crushing	8818_AndrewDecon_Group5_EDTA_EtOH_wash_Crushing	Group2-UV, EtOH wash, Crushing	Group5-EDTA EtOH wash, Crushing	0.264161
54	8818_AndrewDecon_Group5_EDTA_EtOH_wash_Crushing	8844_AndrewDecon_Group2_UV_EtOH_wash_Crushing	Group5-EDTA EtOH wash, Crushing	Group2-UV, EtOH wash, Crushing	0.264161
116	8844_AndrewDecon_Group2_UV_EtOH_wash_Crushing	8810_AndrewDecon_Group5_EDTA_EtOH_wash_Crushing	Group2-UV, EtOH wash, Crushing	Group5-EDTA EtOH wash, Crushing	0.268481
44	8810_AndrewDecon_Group5_EDTA_EtOH_wash_Crushing	8844_AndrewDecon_Group2_UV_EtOH_wash_Crushing	Group5-EDTA EtOH wash, Crushing	Group2-UV, EtOH wash, Crushing	0.268481
28	8833_AndrewDecon_Group1_EtOH_wash_Crushing	8843_AndrewDecon_Group2_UV_EtOH_wash_Crushing	Group1-EtOH wash, Crushing	Group2-UV, EtOH wash, Crushing	0.269005
28	8843_AndrewDecon_Group2_UV_EtOH_wash_Crushing	8833_AndrewDecon_Group1_EtOH_wash_Crushing	Group2-UV, EtOH wash, Crushing	Group1-EtOH wash, Crushing	0.269005
4	8843_AndrewDecon_Group2_UV_EtOH_wash_Crushing	8825_AndrewDecon_Group2_UV_EtOH_wash_Crushing	Group2-UV, EtOH wash, Crushing	Group2-UV, EtOH wash, Crushing	0.276101
54	8843_AndrewDecon_Group2_UV_EtOH_wash_Crushing	8831_AndrewDecon_Group3_Bleach_EtOH_wash_Crushing	Group2-UV, EtOH wash, Crushing	Group3-Bleach, EtOH wash, Crushing	0.279245
53	8831_AndrewDecon_Group3_Bleach_EtOH_wash_Crushing	8843_AndrewDecon_Group2_UV_EtOH_wash_Crushing	Group3-Bleach, EtOH wash, Crushing	Group2-UV, EtOH wash, Crushing	0.279245
0	8825_AndrewDecon_Group2_UV_EtOH_wash_Crushing	8820_AndrewDecon_Group2_UV_EtOH_wash_Crushing	Group2-UV, EtOH wash, Crushing	Group2-UV, EtOH wash, Crushing	0.279543
42	8825_AndrewDecon_Group2_UV_EtOH_wash_Crushing	8831_AndrewDecon_Group3_Bleach_EtOH_wash_Crushing	Group2-UV, EtOH wash, Crushing	Group3-Bleach, EtOH wash, Crushing	0.282149
51	8831_AndrewDecon_Group3_Bleach_EtOH_wash_Crushing	8825_AndrewDecon_Group2_UV_EtOH_wash_Crushing	Group3-Bleach, EtOH wash, Crushing	Group2-UV, EtOH wash, Crushing	0.282149
75	8825_AndrewDecon_Group2_UV_EtOH_wash_Crushing	Jewbury8838	Group2-UV, EtOH wash, Crushing	Group4_UV_bleach_EtOH_wash_Crushing	0.28358
66	Jewbury8838	8825_AndrewDecon_Group2_UV_EtOH_wash_Crushing	Group4_UV_bleach_EtOH_wash_Crushing	Group2-UV, EtOH wash, Crushing	0.28358
103	8825_AndrewDecon_Group2_UV_EtOH_wash_Crushing	8818_AndrewDecon_Group5_EDTA_EtOH_wash_Crushing	Group2-UV, EtOH wash, Crushing	Group5-EDTA EtOH wash, Crushing	0.290492
51	8818_AndrewDecon_Group5_EDTA_EtOH_wash_Crushing	8825_AndrewDecon_Group2_UV_EtOH_wash_Crushing	Group5-EDTA EtOH wash, Crushing	Group2-UV, EtOH wash, Crushing	0.290492
16	8816_AndrewDecon_Group1_EtOH_wash_Crushing	8825_AndrewDecon_Group2_UV_EtOH_wash_Crushing	Group1-EtOH wash, Crushing	Group2-UV, EtOH wash, Crushing	0.291384
16	8825_AndrewDecon_Group2_UV_EtOH_wash_Crushing	8816_AndrewDecon_Group1_EtOH_wash_Crushing	Group2-UV, EtOH wash, Crushing	Group1-EtOH wash, Crushing	0.291384
53	8843_AndrewDecon_Group2_UV_EtOH_wash_Crushing	8829_AndrewDecon_Group3_Bleach_EtOH_wash_Crushing	Group2-UV, EtOH wash, Crushing	Group3-Bleach, EtOH wash, Crushing	0.292928
48	8829_AndrewDecon_Group3_Bleach_EtOH_wash_Crushing	8843_AndrewDecon_Group2_UV_EtOH_wash_Crushing	Group3-Bleach, EtOH wash, Crushing	Group2-UV, EtOH wash, Crushing	0.292928
25	8833_AndrewDecon_Group1_EtOH_wash_Crushing	8820_AndrewDecon_Group2_UV_EtOH_wash_Crushing	Group1-EtOH wash, Crushing	Group2-UV, EtOH wash, Crushing	0.294741
13	8820_AndrewDecon_Group2_UV_EtOH_wash_Crushing	8833_AndrewDecon_Group1_EtOH_wash_Crushing	Group2-UV, EtOH wash, Crushing	Group1-EtOH wash, Crushing	0.294741
130	8855_AndrewDecon_Group3_Bleach_EtOH_wash_Crushing	8826_AndrewDecon_Group5_EDTA_EtOH_wash_Crushing	Group3-Bleach, EtOH wash, Crushing	Group5-EDTA EtOH wash, Crushing	0.295322
87	8826_AndrewDecon_Group5_EDTA_EtOH_wash_Crushing	8855_AndrewDecon_Group3_Bleach_EtOH_wash_Crushing	Group5-EDTA EtOH wash, Crushing	Group3-Bleach, EtOH wash, Crushing	0.295322
113	8833_AndrewDecon_Group1_EtOH_wash_Crushing	8818_AndrewDecon_Group5_EDTA_EtOH_wash_Crushing	Group1-EtOH wash, Crushing	Group5-EDTA EtOH wash, Crushing	0.299188
28	8818_AndrewDecon_Group5_EDTA_EtOH_wash_Crushing	8833_AndrewDecon_Group1_EtOH_wash_Crushing	Group5-EDTA EtOH wash, Crushing	Group1-EtOH wash, Crushing	0.299188
59	8844_AndrewDecon_Group2_UV_EtOH_wash_Crushing	8829_AndrewDecon_Group3_Bleach_EtOH_wash_Crushing	Group2-UV, EtOH wash, Crushing	Group3-Bleach, EtOH wash, Crushing	0.299755
49	8829_AndrewDecon_Group3_Bleach_EtOH_wash_Crushing	8844_AndrewDecon_Group2_UV_EtOH_wash_Crushing	Group3-Bleach, EtOH wash, Crushing	Group2-UV, EtOH wash, Crushing	0.299755
12	Jewbury8839	Jewbury8830	Group4_UV_bleach_EtOH_wash_Crushing	Group4_UV_bleach_EtOH_wash_Crushing	0.299797
97	8820_AndrewDecon_Group2_UV_EtOH_wash_Crushing	8811_AndrewDecon_Group5_EDTA_EtOH_wash_Crushing	Group2-UV, EtOH wash, Crushing	Group5-EDTA EtOH wash, Crushing	0.301384
45	8811_AndrewDecon_Group5_EDTA_EtOH_wash_Crushing	8820_AndrewDecon_Group2_UV_EtOH_wash_Crushing	Group5-EDTA EtOH wash, Crushing	Group2-UV, EtOH wash, Crushing	0.301384
50	8819_AndrewDecon_Group1_EtOH_wash_Crushing	8855_AndrewDecon_Group3_Bleach_EtOH_wash_Crushing	Group1-EtOH wash, Crushing	Group3-Bleach, EtOH wash, Crushing	0.301908
32	8855_AndrewDecon_Group3_Bleach_EtOH_wash_Crushing	8819_AndrewDecon_Group1_EtOH_wash_Crushing	Group3-Bleach, EtOH wash, Crushing	Group1-EtOH wash, Crushing	0.301908
5	Jewbury8835	Jewbury8830	Group4_UV_bleach_EtOH_wash_Crushing	Group4_UV_bleach_EtOH_wash_Crushing	0.3028
111	8843_AndrewDecon_Group2_UV_EtOH_wash_Crushing	8810_AndrewDecon_Group5_EDTA_EtOH_wash_Crushing	Group2-UV, EtOH wash, Crushing	Group5-EDTA EtOH wash, Crushing	0.306695
43	8810_AndrewDecon_Group5_EDTA_EtOH_wash_Crushing	8843_AndrewDecon_Group2_UV_EtOH_wash_Crushing	Group5-EDTA EtOH wash, Crushing	Group2-UV, EtOH wash, Crushing	0.306695
132	Jewbury8838	8810_AndrewDecon_Group5_EDTA_EtOH_wash_Crushing	Group4_UV_bleach_EtOH_wash_Crushing	Group5-EDTA EtOH wash, Crushing	0.30899
100	8810_AndrewDecon_Group5_EDTA_EtOH_wash_Crushing	Jewbury8838	Group5-EDTA EtOH wash, Crushing	Group4_UV_bleach_EtOH_wash_Crushing	0.30899
108	8857_AndrewDecon_Group3_Bleach_EtOH_wash_Crushing	Jewbury8835	Group3-Bleach, EtOH wash, Crushing	Group4_UV_bleach_EtOH_wash_Crushing	0.309188
98	Jewbury8835	8857_AndrewDecon_Group3_Bleach_EtOH_wash_Crushing	Group4_UV_bleach_EtOH_wash_Crushing	Group3-Bleach, EtOH wash, Crushing	0.309188
3	Jewbury8835	Jewbury8815	Group4_UV_bleach_EtOH_wash_Crushing	Group4_UV_bleach_EtOH_wash_Crushing	0.309316
101	8825_AndrewDecon_Group2_UV_EtOH_wash_Crushing	8810_AndrewDecon_Group5_EDTA_EtOH_wash_Crushing	Group2-UV, EtOH wash, Crushing	Group5-EDTA EtOH wash, Crushing	0.311171
41	8810_AndrewDecon_Group5_EDTA_EtOH_wash_Crushing	8825_AndrewDecon_Group2_UV_EtOH_wash_Crushing	Group5-EDTA EtOH wash, Crushing	Group2-UV, EtOH wash, Crushing	0.311171
35	8820_AndrewDecon_Group2_UV_EtOH_wash_Crushing	8829_AndrewDecon_Group3_Bleach_EtOH_wash_Crushing	Group2-UV, EtOH wash, Crushing	Group3-Bleach, EtOH wash, Crushing	0.311908
45	8829_AndrewDecon_Group3_Bleach_EtOH_wash_Crushing	8820_AndrewDecon_Group2_UV_EtOH_wash_Crushing	Group3-Bleach, EtOH wash, Crushing	Group2-UV, EtOH wash, Crushing	0.311908
114	8829_AndrewDecon_Group3_Bleach_EtOH_wash_Crushing	8818_AndrewDecon_Group5_EDTA_EtOH_wash_Crushing	Group3-Bleach, EtOH wash, Crushing	Group5-EDTA EtOH wash, Crushing	0.312432
78	8818_AndrewDecon_Group5_EDTA_EtOH_wash_Crushing	8829_AndrewDecon_Group3_Bleach_EtOH_wash_Crushing	Group5-EDTA EtOH wash, Crushing	Group3-Bleach, EtOH wash, Crushing	0.312432
60	8844_AndrewDecon_Group2_UV_EtOH_wash_Crushing	8831_AndrewDecon_Group3_Bleach_EtOH_wash_Crushing	Group2-UV, EtOH wash, Crushing	Group3-Bleach, EtOH wash, Crushing	0.313905
54	8831_AndrewDecon_Group3_Bleach_EtOH_wash_Crushing	8844_AndrewDecon_Group2_UV_EtOH_wash_Crushing	Group3-Bleach, EtOH wash, Crushing	Group2-UV, EtOH wash, Crushing	0.313905
127	Jewbury8835	8810_AndrewDecon_Group5_EDTA_EtOH_wash_Crushing	Group4_UV_bleach_EtOH_wash_Crushing	Group5-EDTA EtOH wash, Crushing	0.31525
99	8810_AndrewDecon_Group5_EDTA_EtOH_wash_Crushing	Jewbury8835	Group5-EDTA EtOH wash, Crushing	Group4_UV_bleach_EtOH_wash_Crushing	0.31525
125	Jewbury8830	8826_AndrewDecon_Group5_EDTA_EtOH_wash_Crushing	Group4_UV_bleach_EtOH_wash_Crushing	Group5-EDTA EtOH wash, Crushing	0.315378
116	8826_AndrewDecon_Group5_EDTA_EtOH_wash_Crushing	Jewbury8830	Group5-EDTA EtOH wash, Crushing	Group4_UV_bleach_EtOH_wash_Crushing	0.315378
93	8844_AndrewDecon_Group2_UV_EtOH_wash_Crushing	Jewbury8838	Group2-UV, EtOH wash, Crushing	Group4_UV_bleach_EtOH_wash_Crushing	0.318565
69	Jewbury8838	8844_AndrewDecon_Group2_UV_EtOH_wash_Crushing	Group4_UV_bleach_EtOH_wash_Crushing	Group2-UV, EtOH wash, Crushing	0.318565
98	8820_AndrewDecon_Group2_UV_EtOH_wash_Crushing	8818_AndrewDecon_Group5_EDTA_EtOH_wash_Crushing	Group2-UV, EtOH wash, Crushing	Group5-EDTA EtOH wash, Crushing	0.319882
50	8818_AndrewDecon_Group5_EDTA_EtOH_wash_Crushing	8820_AndrewDecon_Group2_UV_EtOH_wash_Crushing	Group5-EDTA EtOH wash, Crushing	Group2-UV, EtOH wash, Crushing	0.319882
102	8816_AndrewDecon_Group1_EtOH_wash_Crushing	8811_AndrewDecon_Group5_EDTA_EtOH_wash_Crushing	Group1-EtOH wash, Crushing	Group5-EDTA EtOH wash, Crushing	0.323636
21	8811_AndrewDecon_Group5_EDTA_EtOH_wash_Crushing	8816_AndrewDecon_Group1_EtOH_wash_Crushing	Group5-EDTA EtOH wash, Crushing	Group1-EtOH wash, Crushing	0.323636
26	8833_AndrewDecon_Group1_EtOH_wash_Crushing	8825_AndrewDecon_Group2_UV_EtOH_wash_Crushing	Group1-EtOH wash, Crushing	Group2-UV, EtOH wash, Crushing	0.323891
18	8825_AndrewDecon_Group2_UV_EtOH_wash_Crushing	8833_AndrewDecon_Group1_EtOH_wash_Crushing	Group2-UV, EtOH wash, Crushing	Group1-EtOH wash, Crushing	0.323891
116	Jewbury8822	8809_AndrewDecon_Group5_EDTA_EtOH_wash_Crushing	Group4_UV_bleach_EtOH_wash_Crushing	Group5-EDTA EtOH wash, Crushing	0.32542
91	8809_AndrewDecon_Group5_EDTA_EtOH_wash_Crushing	Jewbury8822	Group5-EDTA EtOH wash, Crushing	Group4_UV_bleach_EtOH_wash_Crushing	0.32542
13	8857_AndrewDecon_Group3_Bleach_EtOH_wash_Crushing	8855_AndrewDecon_Group3_Bleach_EtOH_wash_Crushing	Group3-Bleach, EtOH wash, Crushing	Group3-Bleach, EtOH wash, Crushing	0.325647
36	8820_AndrewDecon_Group2_UV_EtOH_wash_Crushing	8831_AndrewDecon_Group3_Bleach_EtOH_wash_Crushing	Group2-UV, EtOH wash, Crushing	Group3-Bleach, EtOH wash, Crushing	0.328168
50	8831_AndrewDecon_Group3_Bleach_EtOH_wash_Crushing	8820_AndrewDecon_Group2_UV_EtOH_wash_Crushing	Group3-Bleach, EtOH wash, Crushing	Group2-UV, EtOH wash, Crushing	0.328168
96	8855_AndrewDecon_Group3_Bleach_EtOH_wash_Crushing	Jewbury8835	Group3-Bleach, EtOH wash, Crushing	Group4_UV_bleach_EtOH_wash_Crushing	0.329315
96	Jewbury8835	8855_AndrewDecon_Group3_Bleach_EtOH_wash_Crushing	Group4_UV_bleach_EtOH_wash_Crushing	Group3-Bleach, EtOH wash, Crushing	0.329315
121	8834_AndrewDecon_Group3_Bleach_EtOH_wash_Crushing	8809_AndrewDecon_Group5_EDTA_EtOH_wash_Crushing	Group3-Bleach, EtOH wash, Crushing	Group5-EDTA EtOH wash, Crushing	0.330958
62	8809_AndrewDecon_Group5_EDTA_EtOH_wash_Crushing	8834_AndrewDecon_Group3_Bleach_EtOH_wash_Crushing	Group5-EDTA EtOH wash, Crushing	Group3-Bleach, EtOH wash, Crushing	0.330958
42	8816_AndrewDecon_Group1_EtOH_wash_Crushing	8831_AndrewDecon_Group3_Bleach_EtOH_wash_Crushing	Group1-EtOH wash, Crushing	Group3-Bleach, EtOH wash, Crushing	0.332332
21	8831_AndrewDecon_Group3_Bleach_EtOH_wash_Crushing	8816_AndrewDecon_Group1_EtOH_wash_Crushing	Group3-Bleach, EtOH wash, Crushing	Group1-EtOH wash, Crushing	0.332332
117	8831_AndrewDecon_Group3_Bleach_EtOH_wash_Crushing	8810_AndrewDecon_Group5_EDTA_EtOH_wash_Crushing	Group3-Bleach, EtOH wash, Crushing	Group5-EDTA EtOH wash, Crushing	0.334698
67	8810_AndrewDecon_Group5_EDTA_EtOH_wash_Crushing	8831_AndrewDecon_Group3_Bleach_EtOH_wash_Crushing	Group5-EDTA EtOH wash, Crushing	Group3-Bleach, EtOH wash, Crushing	0.334698
88	8834_AndrewDecon_Group3_Bleach_EtOH_wash_Crushing	Jewbury8822	Group3-Bleach, EtOH wash, Crushing	Group4_UV_bleach_EtOH_wash_Crushing	0.343465
83	Jewbury8822	8834_AndrewDecon_Group3_Bleach_EtOH_wash_Crushing	Group4_UV_bleach_EtOH_wash_Crushing	Group3-Bleach, EtOH wash, Crushing	0.343465
129	Jewbury8835	8818_AndrewDecon_Group5_EDTA_EtOH_wash_Crushing	Group4_UV_bleach_EtOH_wash_Crushing	Group5-EDTA EtOH wash, Crushing	0.34355
111	8818_AndrewDecon_Group5_EDTA_EtOH_wash_Crushing	Jewbury8835	Group5-EDTA EtOH wash, Crushing	Group4_UV_bleach_EtOH_wash_Crushing	0.34355
121	Jewbury8830	8809_AndrewDecon_Group5_EDTA_EtOH_wash_Crushing	Group4_UV_bleach_EtOH_wash_Crushing	Group5-EDTA EtOH wash, Crushing	0.344429
92	8809_AndrewDecon_Group5_EDTA_EtOH_wash_Crushing	Jewbury8830	Group5-EDTA EtOH wash, Crushing	Group4_UV_bleach_EtOH_wash_Crushing	0.344429
136	Jewbury8839	8809_AndrewDecon_Group5_EDTA_EtOH_wash_Crushing	Group4_UV_bleach_EtOH_wash_Crushing	Group5-EDTA EtOH wash, Crushing	0.346638
95	8809_AndrewDecon_Group5_EDTA_EtOH_wash_Crushing	Jewbury8839	Group5-EDTA EtOH wash, Crushing	Group4_UV_bleach_EtOH_wash_Crushing	0.346638
79	8819_AndrewDecon_Group1_EtOH_wash_Crushing	Jewbury8830	Group1-EtOH wash, Crushing	Group4_UV_bleach_EtOH_wash_Crushing	0.348876
27	Jewbury8830	8819_AndrewDecon_Group1_EtOH_wash_Crushing	Group4_UV_bleach_EtOH_wash_Crushing	Group1-EtOH wash, Crushing	0.348876
108	8819_AndrewDecon_Group1_EtOH_wash_Crushing	8818_AndrewDecon_Group5_EDTA_EtOH_wash_Crushing	Group1-EtOH wash, Crushing	Group5-EDTA EtOH wash, Crushing	0.349698
27	8818_AndrewDecon_Group5_EDTA_EtOH_wash_Crushing	8819_AndrewDecon_Group1_EtOH_wash_Crushing	Group5-EDTA EtOH wash, Crushing	Group1-EtOH wash, Crushing	0.349698
107	8857_AndrewDecon_Group3_Bleach_EtOH_wash_Crushing	Jewbury8830	Group3-Bleach, EtOH wash, Crushing	Group4_UV_bleach_EtOH_wash_Crushing	0.351468
92	Jewbury8830	8857_AndrewDecon_Group3_Bleach_EtOH_wash_Crushing	Group4_UV_bleach_EtOH_wash_Crushing	Group3-Bleach, EtOH wash, Crushing	0.351468
103	8816_AndrewDecon_Group1_EtOH_wash_Crushing	8818_AndrewDecon_Group5_EDTA_EtOH_wash_Crushing	Group1-EtOH wash, Crushing	Group5-EDTA EtOH wash, Crushing	0.35297
26	8818_AndrewDecon_Group5_EDTA_EtOH_wash_Crushing	8816_AndrewDecon_Group1_EtOH_wash_Crushing	Group5-EDTA EtOH wash, Crushing	Group1-EtOH wash, Crushing	0.35297
111	8833_AndrewDecon_Group1_EtOH_wash_Crushing	8810_AndrewDecon_Group5_EDTA_EtOH_wash_Crushing	Group1-EtOH wash, Crushing	Group5-EDTA EtOH wash, Crushing	0.354046
18	8810_AndrewDecon_Group5_EDTA_EtOH_wash_Crushing	8833_AndrewDecon_Group1_EtOH_wash_Crushing	Group5-EDTA EtOH wash, Crushing	Group1-EtOH wash, Crushing	0.354046
101	8816_AndrewDecon_Group1_EtOH_wash_Crushing	8810_AndrewDecon_Group5_EDTA_EtOH_wash_Crushing	Group1-EtOH wash, Crushing	Group5-EDTA EtOH wash, Crushing	0.356426
16	8810_AndrewDecon_Group5_EDTA_EtOH_wash_Crushing	8816_AndrewDecon_Group1_EtOH_wash_Crushing	Group5-EDTA EtOH wash, Crushing	Group1-EtOH wash, Crushing	0.356426
2	8811_AndrewDecon_Group5_EDTA_EtOH_wash_Crushing	8810_AndrewDecon_Group5_EDTA_EtOH_wash_Crushing	Group5-EDTA EtOH wash, Crushing	Group5-EDTA EtOH wash, Crushing	0.35712
81	8827_AndrewDecon_Group2_UV_EtOH_wash_Crushing	Jewbury8838	Group2-UV, EtOH wash, Crushing	Group4_UV_bleach_EtOH_wash_Crushing	0.359655
67	Jewbury8838	8827_AndrewDecon_Group2_UV_EtOH_wash_Crushing	Group4_UV_bleach_EtOH_wash_Crushing	Group2-UV, EtOH wash, Crushing	0.359655
29	8833_AndrewDecon_Group1_EtOH_wash_Crushing	8844_AndrewDecon_Group2_UV_EtOH_wash_Crushing	Group1-EtOH wash, Crushing	Group2-UV, EtOH wash, Crushing	0.359811
33	8844_AndrewDecon_Group2_UV_EtOH_wash_Crushing	8833_AndrewDecon_Group1_EtOH_wash_Crushing	Group2-UV, EtOH wash, Crushing	Group1-EtOH wash, Crushing	0.359811
19	8816_AndrewDecon_Group1_EtOH_wash_Crushing	8844_AndrewDecon_Group2_UV_EtOH_wash_Crushing	Group1-EtOH wash, Crushing	Group2-UV, EtOH wash, Crushing	0.360873
31	8844_AndrewDecon_Group2_UV_EtOH_wash_Crushing	8816_AndrewDecon_Group1_EtOH_wash_Crushing	Group2-UV, EtOH wash, Crushing	Group1-EtOH wash, Crushing	0.360873
75	8816_AndrewDecon_Group1_EtOH_wash_Crushing	Jewbury8838	Group1-EtOH wash, Crushing	Group4_UV_bleach_EtOH_wash_Crushing	0.362644
36	Jewbury8838	8816_AndrewDecon_Group1_EtOH_wash_Crushing	Group4_UV_bleach_EtOH_wash_Crushing	Group1-EtOH wash, Crushing	0.362644
11	Jewbury8839	Jewbury8822	Group4_UV_bleach_EtOH_wash_Crushing	Group4_UV_bleach_EtOH_wash_Crushing	0.365547
87	8833_AndrewDecon_Group1_EtOH_wash_Crushing	Jewbury8838	Group1-EtOH wash, Crushing	Group4_UV_bleach_EtOH_wash_Crushing	0.37066
38	Jewbury8838	8833_AndrewDecon_Group1_EtOH_wash_Crushing	Group4_UV_bleach_EtOH_wash_Crushing	Group1-EtOH wash, Crushing	0.37066
126	8855_AndrewDecon_Group3_Bleach_EtOH_wash_Crushing	8809_AndrewDecon_Group5_EDTA_EtOH_wash_Crushing	Group3-Bleach, EtOH wash, Crushing	Group5-EDTA EtOH wash, Crushing	0.372346
63	8809_AndrewDecon_Group5_EDTA_EtOH_wash_Crushing	8855_AndrewDecon_Group3_Bleach_EtOH_wash_Crushing	Group5-EDTA EtOH wash, Crushing	Group3-Bleach, EtOH wash, Crushing	0.372346
15	8816_AndrewDecon_Group1_EtOH_wash_Crushing	8820_AndrewDecon_Group2_UV_EtOH_wash_Crushing	Group1-EtOH wash, Crushing	Group2-UV, EtOH wash, Crushing	0.373408
11	8820_AndrewDecon_Group2_UV_EtOH_wash_Crushing	8816_AndrewDecon_Group1_EtOH_wash_Crushing	Group2-UV, EtOH wash, Crushing	Group1-EtOH wash, Crushing	0.373408
6	8826_AndrewDecon_Group5_EDTA_EtOH_wash_Crushing	8809_AndrewDecon_Group5_EDTA_EtOH_wash_Crushing	Group5-EDTA EtOH wash, Crushing	Group5-EDTA EtOH wash, Crushing	0.373649
10	Jewbury8839	Jewbury8815	Group4_UV_bleach_EtOH_wash_Crushing	Group4_UV_bleach_EtOH_wash_Crushing	0.373947
82	8819_AndrewDecon_Group1_EtOH_wash_Crushing	Jewbury8839	Group1-EtOH wash, Crushing	Group4_UV_bleach_EtOH_wash_Crushing	0.374556
42	Jewbury8839	8819_AndrewDecon_Group1_EtOH_wash_Crushing	Group4_UV_bleach_EtOH_wash_Crushing	Group1-EtOH wash, Crushing	0.374556
140	Jewbury8839	8826_AndrewDecon_Group5_EDTA_EtOH_wash_Crushing	Group4_UV_bleach_EtOH_wash_Crushing	Group5-EDTA EtOH wash, Crushing	0.374612
119	8826_AndrewDecon_Group5_EDTA_EtOH_wash_Crushing	Jewbury8839	Group5-EDTA EtOH wash, Crushing	Group4_UV_bleach_EtOH_wash_Crushing	0.374612
7	8826_AndrewDecon_Group5_EDTA_EtOH_wash_Crushing	8810_AndrewDecon_Group5_EDTA_EtOH_wash_Crushing	Group5-EDTA EtOH wash, Crushing	Group5-EDTA EtOH wash, Crushing	0.375165
2	8827_AndrewDecon_Group2_UV_EtOH_wash_Crushing	8825_AndrewDecon_Group2_UV_EtOH_wash_Crushing	Group2-UV, EtOH wash, Crushing	Group2-UV, EtOH wash, Crushing	0.377034
117	8844_AndrewDecon_Group2_UV_EtOH_wash_Crushing	8811_AndrewDecon_Group5_EDTA_EtOH_wash_Crushing	Group2-UV, EtOH wash, Crushing	Group5-EDTA EtOH wash, Crushing	0.378564
49	8811_AndrewDecon_Group5_EDTA_EtOH_wash_Crushing	8844_AndrewDecon_Group2_UV_EtOH_wash_Crushing	Group5-EDTA EtOH wash, Crushing	Group2-UV, EtOH wash, Crushing	0.378564
125	8834_AndrewDecon_Group3_Bleach_EtOH_wash_Crushing	8826_AndrewDecon_Group5_EDTA_EtOH_wash_Crushing	Group3-Bleach, EtOH wash, Crushing	Group5-EDTA EtOH wash, Crushing	0.37889
86	8826_AndrewDecon_Group5_EDTA_EtOH_wash_Crushing	8834_AndrewDecon_Group3_Bleach_EtOH_wash_Crushing	Group5-EDTA EtOH wash, Crushing	Group3-Bleach, EtOH wash, Crushing	0.37889
140	8857_AndrewDecon_Group3_Bleach_EtOH_wash_Crushing	8826_AndrewDecon_Group5_EDTA_EtOH_wash_Crushing	Group3-Bleach, EtOH wash, Crushing	Group5-EDTA EtOH wash, Crushing	0.38025
89	8826_AndrewDecon_Group5_EDTA_EtOH_wash_Crushing	8857_AndrewDecon_Group3_Bleach_EtOH_wash_Crushing	Group5-EDTA EtOH wash, Crushing	Group3-Bleach, EtOH wash, Crushing	0.38025
111	Jewbury8815	8809_AndrewDecon_Group5_EDTA_EtOH_wash_Crushing	Group4_UV_bleach_EtOH_wash_Crushing	Group5-EDTA EtOH wash, Crushing	0.380929
90	8809_AndrewDecon_Group5_EDTA_EtOH_wash_Crushing	Jewbury8815	Group5-EDTA EtOH wash, Crushing	Group4_UV_bleach_EtOH_wash_Crushing	0.380929
95	8813_AndrewDecon_Group1_EtOH_wash_Crushing	8809_AndrewDecon_Group5_EDTA_EtOH_wash_Crushing	Group1-EtOH wash, Crushing	Group5-EDTA EtOH wash, Crushing	0.387672
10	8809_AndrewDecon_Group5_EDTA_EtOH_wash_Crushing	8813_AndrewDecon_Group1_EtOH_wash_Crushing	Group5-EDTA EtOH wash, Crushing	Group1-EtOH wash, Crushing	0.387672
85	8831_AndrewDecon_Group3_Bleach_EtOH_wash_Crushing	Jewbury8838	Group3-Bleach, EtOH wash, Crushing	Group4_UV_bleach_EtOH_wash_Crushing	0.387997
100	Jewbury8838	8831_AndrewDecon_Group3_Bleach_EtOH_wash_Crushing	Group4_UV_bleach_EtOH_wash_Crushing	Group3-Bleach, EtOH wash, Crushing	0.387997
1	8827_AndrewDecon_Group2_UV_EtOH_wash_Crushing	8820_AndrewDecon_Group2_UV_EtOH_wash_Crushing	Group2-UV, EtOH wash, Crushing	Group2-UV, EtOH wash, Crushing	0.395802
106	8819_AndrewDecon_Group1_EtOH_wash_Crushing	8810_AndrewDecon_Group5_EDTA_EtOH_wash_Crushing	Group1-EtOH wash, Crushing	Group5-EDTA EtOH wash, Crushing	0.396807
17	8810_AndrewDecon_Group5_EDTA_EtOH_wash_Crushing	8819_AndrewDecon_Group1_EtOH_wash_Crushing	Group5-EDTA EtOH wash, Crushing	Group1-EtOH wash, Crushing	0.396807
27	8833_AndrewDecon_Group1_EtOH_wash_Crushing	8827_AndrewDecon_Group2_UV_EtOH_wash_Crushing	Group1-EtOH wash, Crushing	Group2-UV, EtOH wash, Crushing	0.399654
23	8827_AndrewDecon_Group2_UV_EtOH_wash_Crushing	8833_AndrewDecon_Group1_EtOH_wash_Crushing	Group2-UV, EtOH wash, Crushing	Group1-EtOH wash, Crushing	0.399654
1	Jewbury8830	Jewbury8815	Group4_UV_bleach_EtOH_wash_Crushing	Group4_UV_bleach_EtOH_wash_Crushing	0.400773
134	Jewbury8838	8818_AndrewDecon_Group5_EDTA_EtOH_wash_Crushing	Group4_UV_bleach_EtOH_wash_Crushing	Group5-EDTA EtOH wash, Crushing	0.401751
112	8818_AndrewDecon_Group5_EDTA_EtOH_wash_Crushing	Jewbury8838	Group5-EDTA EtOH wash, Crushing	Group4_UV_bleach_EtOH_wash_Crushing	0.401751
92	8834_AndrewDecon_Group3_Bleach_EtOH_wash_Crushing	Jewbury8839	Group3-Bleach, EtOH wash, Crushing	Group4_UV_bleach_EtOH_wash_Crushing	0.402516
107	Jewbury8839	8834_AndrewDecon_Group3_Bleach_EtOH_wash_Crushing	Group4_UV_bleach_EtOH_wash_Crushing	Group3-Bleach, EtOH wash, Crushing	0.402516
112	8833_AndrewDecon_Group1_EtOH_wash_Crushing	8811_AndrewDecon_Group5_EDTA_EtOH_wash_Crushing	Group1-EtOH wash, Crushing	Group5-EDTA EtOH wash, Crushing	0.403734
23	8811_AndrewDecon_Group5_EDTA_EtOH_wash_Crushing	8833_AndrewDecon_Group1_EtOH_wash_Crushing	Group5-EDTA EtOH wash, Crushing	Group1-EtOH wash, Crushing	0.403734
67	8813_AndrewDecon_Group1_EtOH_wash_Crushing	Jewbury8830	Group1-EtOH wash, Crushing	Group4_UV_bleach_EtOH_wash_Crushing	0.404059
25	Jewbury8830	8813_AndrewDecon_Group1_EtOH_wash_Crushing	Group4_UV_bleach_EtOH_wash_Crushing	Group1-EtOH wash, Crushing	0.404059
48	8819_AndrewDecon_Group1_EtOH_wash_Crushing	8831_AndrewDecon_Group3_Bleach_EtOH_wash_Crushing	Group1-EtOH wash, Crushing	Group3-Bleach, EtOH wash, Crushing	0.406
22	8831_AndrewDecon_Group3_Bleach_EtOH_wash_Crushing	8819_AndrewDecon_Group1_EtOH_wash_Crushing	Group3-Bleach, EtOH wash, Crushing	Group1-EtOH wash, Crushing	0.406
87	8843_AndrewDecon_Group2_UV_EtOH_wash_Crushing	Jewbury8838	Group2-UV, EtOH wash, Crushing	Group4_UV_bleach_EtOH_wash_Crushing	0.408776
68	Jewbury8838	8843_AndrewDecon_Group2_UV_EtOH_wash_Crushing	Group4_UV_bleach_EtOH_wash_Crushing	Group2-UV, EtOH wash, Crushing	0.408776
93	8855_AndrewDecon_Group3_Bleach_EtOH_wash_Crushing	Jewbury8815	Group3-Bleach, EtOH wash, Crushing	Group4_UV_bleach_EtOH_wash_Crushing	0.4143
78	Jewbury8815	8855_AndrewDecon_Group3_Bleach_EtOH_wash_Crushing	Group4_UV_bleach_EtOH_wash_Crushing	Group3-Bleach, EtOH wash, Crushing	0.4143
4	8833_AndrewDecon_Group1_EtOH_wash_Crushing	8816_AndrewDecon_Group1_EtOH_wash_Crushing	Group1-EtOH wash, Crushing	Group1-EtOH wash, Crushing	0.416935
13	Jewbury8839	Jewbury8835	Group4_UV_bleach_EtOH_wash_Crushing	Group4_UV_bleach_EtOH_wash_Crushing	0.41736
137	8857_AndrewDecon_Group3_Bleach_EtOH_wash_Crushing	8810_AndrewDecon_Group5_EDTA_EtOH_wash_Crushing	Group3-Bleach, EtOH wash, Crushing	Group5-EDTA EtOH wash, Crushing	0.417629
71	8810_AndrewDecon_Group5_EDTA_EtOH_wash_Crushing	8857_AndrewDecon_Group3_Bleach_EtOH_wash_Crushing	Group5-EDTA EtOH wash, Crushing	Group3-Bleach, EtOH wash, Crushing	0.417629
107	8827_AndrewDecon_Group2_UV_EtOH_wash_Crushing	8811_AndrewDecon_Group5_EDTA_EtOH_wash_Crushing	Group2-UV, EtOH wash, Crushing	Group5-EDTA EtOH wash, Crushing	0.419385
47	8811_AndrewDecon_Group5_EDTA_EtOH_wash_Crushing	8827_AndrewDecon_Group2_UV_EtOH_wash_Crushing	Group5-EDTA EtOH wash, Crushing	Group2-UV, EtOH wash, Crushing	0.419385
18	8816_AndrewDecon_Group1_EtOH_wash_Crushing	8843_AndrewDecon_Group2_UV_EtOH_wash_Crushing	Group1-EtOH wash, Crushing	Group2-UV, EtOH wash, Crushing	0.420263
26	8843_AndrewDecon_Group2_UV_EtOH_wash_Crushing	8816_AndrewDecon_Group1_EtOH_wash_Crushing	Group2-UV, EtOH wash, Crushing	Group1-EtOH wash, Crushing	0.420263
5	8818_AndrewDecon_Group5_EDTA_EtOH_wash_Crushing	8811_AndrewDecon_Group5_EDTA_EtOH_wash_Crushing	Group5-EDTA EtOH wash, Crushing	Group5-EDTA EtOH wash, Crushing	0.421991
127	8855_AndrewDecon_Group3_Bleach_EtOH_wash_Crushing	8810_AndrewDecon_Group5_EDTA_EtOH_wash_Crushing	Group3-Bleach, EtOH wash, Crushing	Group5-EDTA EtOH wash, Crushing	0.422997
69	8810_AndrewDecon_Group5_EDTA_EtOH_wash_Crushing	8855_AndrewDecon_Group3_Bleach_EtOH_wash_Crushing	Group5-EDTA EtOH wash, Crushing	Group3-Bleach, EtOH wash, Crushing	0.422997
52	8819_AndrewDecon_Group1_EtOH_wash_Crushing	8857_AndrewDecon_Group3_Bleach_EtOH_wash_Crushing	Group1-EtOH wash, Crushing	Group3-Bleach, EtOH wash, Crushing	0.425532
42	8857_AndrewDecon_Group3_Bleach_EtOH_wash_Crushing	8819_AndrewDecon_Group1_EtOH_wash_Crushing	Group3-Bleach, EtOH wash, Crushing	Group1-EtOH wash, Crushing	0.425532
9	8840_AndrewDecon_Group1_EtOH_wash_Crushing	8833_AndrewDecon_Group1_EtOH_wash_Crushing	Group1-EtOH wash, Crushing	Group1-EtOH wash, Crushing	0.427048
110	8857_AndrewDecon_Group3_Bleach_EtOH_wash_Crushing	Jewbury8839	Group3-Bleach, EtOH wash, Crushing	Group4_UV_bleach_EtOH_wash_Crushing	0.427487
110	Jewbury8839	8857_AndrewDecon_Group3_Bleach_EtOH_wash_Crushing	Group4_UV_bleach_EtOH_wash_Crushing	Group3-Bleach, EtOH wash, Crushing	0.427487
118	8831_AndrewDecon_Group3_Bleach_EtOH_wash_Crushing	8811_AndrewDecon_Group5_EDTA_EtOH_wash_Crushing	Group3-Bleach, EtOH wash, Crushing	Group5-EDTA EtOH wash, Crushing	0.42913
73	8811_AndrewDecon_Group5_EDTA_EtOH_wash_Crushing	8831_AndrewDecon_Group3_Bleach_EtOH_wash_Crushing	Group5-EDTA EtOH wash, Crushing	Group3-Bleach, EtOH wash, Crushing	0.42913
53	8833_AndrewDecon_Group1_EtOH_wash_Crushing	8829_AndrewDecon_Group3_Bleach_EtOH_wash_Crushing	Group1-EtOH wash, Crushing	Group3-Bleach, EtOH wash, Crushing	0.429781
18	8829_AndrewDecon_Group3_Bleach_EtOH_wash_Crushing	8833_AndrewDecon_Group1_EtOH_wash_Crushing	Group3-Bleach, EtOH wash, Crushing	Group1-EtOH wash, Crushing	0.429781
74	8816_AndrewDecon_Group1_EtOH_wash_Crushing	Jewbury8835	Group1-EtOH wash, Crushing	Group4_UV_bleach_EtOH_wash_Crushing	0.430065
31	Jewbury8835	8816_AndrewDecon_Group1_EtOH_wash_Crushing	Group4_UV_bleach_EtOH_wash_Crushing	Group1-EtOH wash, Crushing	0.430065
117	8840_AndrewDecon_Group1_EtOH_wash_Crushing	8811_AndrewDecon_Group5_EDTA_EtOH_wash_Crushing	Group1-EtOH wash, Crushing	Group5-EDTA EtOH wash, Crushing	0.43049
24	8811_AndrewDecon_Group5_EDTA_EtOH_wash_Crushing	8840_AndrewDecon_Group1_EtOH_wash_Crushing	Group5-EDTA EtOH wash, Crushing	Group1-EtOH wash, Crushing	0.43049
48	8827_AndrewDecon_Group2_UV_EtOH_wash_Crushing	8831_AndrewDecon_Group3_Bleach_EtOH_wash_Crushing	Group2-UV, EtOH wash, Crushing	Group3-Bleach, EtOH wash, Crushing	0.430745
52	8831_AndrewDecon_Group3_Bleach_EtOH_wash_Crushing	8827_AndrewDecon_Group2_UV_EtOH_wash_Crushing	Group3-Bleach, EtOH wash, Crushing	Group2-UV, EtOH wash, Crushing	0.430745
92	8844_AndrewDecon_Group2_UV_EtOH_wash_Crushing	Jewbury8835	Group2-UV, EtOH wash, Crushing	Group4_UV_bleach_EtOH_wash_Crushing	0.431141
64	Jewbury8835	8844_AndrewDecon_Group2_UV_EtOH_wash_Crushing	Group4_UV_bleach_EtOH_wash_Crushing	Group2-UV, EtOH wash, Crushing	0.431141
0	Jewbury8822	Jewbury8815	Group4_UV_bleach_EtOH_wash_Crushing	Group4_UV_bleach_EtOH_wash_Crushing	0.431467
139	8857_AndrewDecon_Group3_Bleach_EtOH_wash_Crushing	8818_AndrewDecon_Group5_EDTA_EtOH_wash_Crushing	Group3-Bleach, EtOH wash, Crushing	Group5-EDTA EtOH wash, Crushing	0.431779
83	8818_AndrewDecon_Group5_EDTA_EtOH_wash_Crushing	8857_AndrewDecon_Group3_Bleach_EtOH_wash_Crushing	Group5-EDTA EtOH wash, Crushing	Group3-Bleach, EtOH wash, Crushing	0.431779
31	8840_AndrewDecon_Group1_EtOH_wash_Crushing	8825_AndrewDecon_Group2_UV_EtOH_wash_Crushing	Group1-EtOH wash, Crushing	Group2-UV, EtOH wash, Crushing	0.433082
19	8825_AndrewDecon_Group2_UV_EtOH_wash_Crushing	8840_AndrewDecon_Group1_EtOH_wash_Crushing	Group2-UV, EtOH wash, Crushing	Group1-EtOH wash, Crushing	0.433082
41	8825_AndrewDecon_Group2_UV_EtOH_wash_Crushing	8829_AndrewDecon_Group3_Bleach_EtOH_wash_Crushing	Group2-UV, EtOH wash, Crushing	Group3-Bleach, EtOH wash, Crushing	0.433237
46	8829_AndrewDecon_Group3_Bleach_EtOH_wash_Crushing	8825_AndrewDecon_Group2_UV_EtOH_wash_Crushing	Group3-Bleach, EtOH wash, Crushing	Group2-UV, EtOH wash, Crushing	0.433237
0	8831_AndrewDecon_Group3_Bleach_EtOH_wash_Crushing	8829_AndrewDecon_Group3_Bleach_EtOH_wash_Crushing	Group3-Bleach, EtOH wash, Crushing	Group3-Bleach, EtOH wash, Crushing	0.434271
9	8826_AndrewDecon_Group5_EDTA_EtOH_wash_Crushing	8818_AndrewDecon_Group5_EDTA_EtOH_wash_Crushing	Group5-EDTA EtOH wash, Crushing	Group5-EDTA EtOH wash, Crushing	0.437501
70	8813_AndrewDecon_Group1_EtOH_wash_Crushing	Jewbury8839	Group1-EtOH wash, Crushing	Group4_UV_bleach_EtOH_wash_Crushing	0.437699
40	Jewbury8839	8813_AndrewDecon_Group1_EtOH_wash_Crushing	Group4_UV_bleach_EtOH_wash_Crushing	Group1-EtOH wash, Crushing	0.437699
132	8856_AndrewDecon_Group3_Bleach_EtOH_wash_Crushing	8810_AndrewDecon_Group5_EDTA_EtOH_wash_Crushing	Group3-Bleach, EtOH wash, Crushing	Group5-EDTA EtOH wash, Crushing	0.439059
70	8810_AndrewDecon_Group5_EDTA_EtOH_wash_Crushing	8856_AndrewDecon_Group3_Bleach_EtOH_wash_Crushing	Group5-EDTA EtOH wash, Crushing	Group3-Bleach, EtOH wash, Crushing	0.439059
80	8819_AndrewDecon_Group1_EtOH_wash_Crushing	Jewbury8835	Group1-EtOH wash, Crushing	Group4_UV_bleach_EtOH_wash_Crushing	0.442359
32	Jewbury8835	8819_AndrewDecon_Group1_EtOH_wash_Crushing	Group4_UV_bleach_EtOH_wash_Crushing	Group1-EtOH wash, Crushing	0.442359
120	Jewbury8822	8826_AndrewDecon_Group5_EDTA_EtOH_wash_Crushing	Group4_UV_bleach_EtOH_wash_Crushing	Group5-EDTA EtOH wash, Crushing	0.444909
115	8826_AndrewDecon_Group5_EDTA_EtOH_wash_Crushing	Jewbury8822	Group5-EDTA EtOH wash, Crushing	Group4_UV_bleach_EtOH_wash_Crushing	0.444909
90	8834_AndrewDecon_Group3_Bleach_EtOH_wash_Crushing	Jewbury8835	Group3-Bleach, EtOH wash, Crushing	Group4_UV_bleach_EtOH_wash_Crushing	0.446169
95	Jewbury8835	8834_AndrewDecon_Group3_Bleach_EtOH_wash_Crushing	Group4_UV_bleach_EtOH_wash_Crushing	Group3-Bleach, EtOH wash, Crushing	0.446169
94	8855_AndrewDecon_Group3_Bleach_EtOH_wash_Crushing	Jewbury8822	Group3-Bleach, EtOH wash, Crushing	Group4_UV_bleach_EtOH_wash_Crushing	0.447033
84	Jewbury8822	8855_AndrewDecon_Group3_Bleach_EtOH_wash_Crushing	Group4_UV_bleach_EtOH_wash_Crushing	Group3-Bleach, EtOH wash, Crushing	0.447033
41	8816_AndrewDecon_Group1_EtOH_wash_Crushing	8829_AndrewDecon_Group3_Bleach_EtOH_wash_Crushing	Group1-EtOH wash, Crushing	Group3-Bleach, EtOH wash, Crushing	0.449356
16	8829_AndrewDecon_Group3_Bleach_EtOH_wash_Crushing	8816_AndrewDecon_Group1_EtOH_wash_Crushing	Group3-Bleach, EtOH wash, Crushing	Group1-EtOH wash, Crushing	0.449356
79	8829_AndrewDecon_Group3_Bleach_EtOH_wash_Crushing	Jewbury8838	Group3-Bleach, EtOH wash, Crushing	Group4_UV_bleach_EtOH_wash_Crushing	0.450461
99	Jewbury8838	8829_AndrewDecon_Group3_Bleach_EtOH_wash_Crushing	Group4_UV_bleach_EtOH_wash_Crushing	Group3-Bleach, EtOH wash, Crushing	0.450461
105	8819_AndrewDecon_Group1_EtOH_wash_Crushing	8809_AndrewDecon_Group5_EDTA_EtOH_wash_Crushing	Group1-EtOH wash, Crushing	Group5-EDTA EtOH wash, Crushing	0.450532
12	8809_AndrewDecon_Group5_EDTA_EtOH_wash_Crushing	8819_AndrewDecon_Group1_EtOH_wash_Crushing	Group5-EDTA EtOH wash, Crushing	Group1-EtOH wash, Crushing	0.450532
128	Jewbury8835	8811_AndrewDecon_Group5_EDTA_EtOH_wash_Crushing	Group4_UV_bleach_EtOH_wash_Crushing	Group5-EDTA EtOH wash, Crushing	0.451056
105	8811_AndrewDecon_Group5_EDTA_EtOH_wash_Crushing	Jewbury8835	Group5-EDTA EtOH wash, Crushing	Group4_UV_bleach_EtOH_wash_Crushing	0.451056
60	8840_AndrewDecon_Group1_EtOH_wash_Crushing	8831_AndrewDecon_Group3_Bleach_EtOH_wash_Crushing	Group1-EtOH wash, Crushing	Group3-Bleach, EtOH wash, Crushing	0.451566
24	8831_AndrewDecon_Group3_Bleach_EtOH_wash_Crushing	8840_AndrewDecon_Group1_EtOH_wash_Crushing	Group3-Bleach, EtOH wash, Crushing	Group1-EtOH wash, Crushing	0.451566
109	8819_AndrewDecon_Group1_EtOH_wash_Crushing	8826_AndrewDecon_Group5_EDTA_EtOH_wash_Crushing	Group1-EtOH wash, Crushing	Group5-EDTA EtOH wash, Crushing	0.454073
32	8826_AndrewDecon_Group5_EDTA_EtOH_wash_Crushing	8819_AndrewDecon_Group1_EtOH_wash_Crushing	Group5-EDTA EtOH wash, Crushing	Group1-EtOH wash, Crushing	0.454073
23	8819_AndrewDecon_Group1_EtOH_wash_Crushing	8843_AndrewDecon_Group2_UV_EtOH_wash_Crushing	Group1-EtOH wash, Crushing	Group2-UV, EtOH wash, Crushing	0.454767
27	8843_AndrewDecon_Group2_UV_EtOH_wash_Crushing	8819_AndrewDecon_Group1_EtOH_wash_Crushing	Group2-UV, EtOH wash, Crushing	Group1-EtOH wash, Crushing	0.454767
84	8831_AndrewDecon_Group3_Bleach_EtOH_wash_Crushing	Jewbury8835	Group3-Bleach, EtOH wash, Crushing	Group4_UV_bleach_EtOH_wash_Crushing	0.45505
94	Jewbury8835	8831_AndrewDecon_Group3_Bleach_EtOH_wash_Crushing	Group4_UV_bleach_EtOH_wash_Crushing	Group3-Bleach, EtOH wash, Crushing	0.45505
93	8840_AndrewDecon_Group1_EtOH_wash_Crushing	Jewbury8838	Group1-EtOH wash, Crushing	Group4_UV_bleach_EtOH_wash_Crushing	0.455178
39	Jewbury8838	8840_AndrewDecon_Group1_EtOH_wash_Crushing	Group4_UV_bleach_EtOH_wash_Crushing	Group1-EtOH wash, Crushing	0.455178
68	8820_AndrewDecon_Group2_UV_EtOH_wash_Crushing	Jewbury8835	Group2-UV, EtOH wash, Crushing	Group4_UV_bleach_EtOH_wash_Crushing	0.455758
60	Jewbury8835	8820_AndrewDecon_Group2_UV_EtOH_wash_Crushing	Group4_UV_bleach_EtOH_wash_Crushing	Group2-UV, EtOH wash, Crushing	0.455758
129	8855_AndrewDecon_Group3_Bleach_EtOH_wash_Crushing	8818_AndrewDecon_Group5_EDTA_EtOH_wash_Crushing	Group3-Bleach, EtOH wash, Crushing	Group5-EDTA EtOH wash, Crushing	0.456169
81	8818_AndrewDecon_Group5_EDTA_EtOH_wash_Crushing	8855_AndrewDecon_Group3_Bleach_EtOH_wash_Crushing	Group5-EDTA EtOH wash, Crushing	Group3-Bleach, EtOH wash, Crushing	0.456169
74	8825_AndrewDecon_Group2_UV_EtOH_wash_Crushing	Jewbury8835	Group2-UV, EtOH wash, Crushing	Group4_UV_bleach_EtOH_wash_Crushing	0.458719
61	Jewbury8835	8825_AndrewDecon_Group2_UV_EtOH_wash_Crushing	Group4_UV_bleach_EtOH_wash_Crushing	Group2-UV, EtOH wash, Crushing	0.458719
105	8857_AndrewDecon_Group3_Bleach_EtOH_wash_Crushing	Jewbury8815	Group3-Bleach, EtOH wash, Crushing	Group4_UV_bleach_EtOH_wash_Crushing	0.459016
80	Jewbury8815	8857_AndrewDecon_Group3_Bleach_EtOH_wash_Crushing	Group4_UV_bleach_EtOH_wash_Crushing	Group3-Bleach, EtOH wash, Crushing	0.459016
6	8856_AndrewDecon_Group3_Bleach_EtOH_wash_Crushing	8829_AndrewDecon_Group3_Bleach_EtOH_wash_Crushing	Group3-Bleach, EtOH wash, Crushing	Group3-Bleach, EtOH wash, Crushing	0.461679
5	8855_AndrewDecon_Group3_Bleach_EtOH_wash_Crushing	8834_AndrewDecon_Group3_Bleach_EtOH_wash_Crushing	Group3-Bleach, EtOH wash, Crushing	Group3-Bleach, EtOH wash, Crushing	0.461821
9	Jewbury8838	Jewbury8835	Group4_UV_bleach_EtOH_wash_Crushing	Group4_UV_bleach_EtOH_wash_Crushing	0.461821
30	8840_AndrewDecon_Group1_EtOH_wash_Crushing	8820_AndrewDecon_Group2_UV_EtOH_wash_Crushing	Group1-EtOH wash, Crushing	Group2-UV, EtOH wash, Crushing	0.465702
14	8820_AndrewDecon_Group2_UV_EtOH_wash_Crushing	8840_AndrewDecon_Group1_EtOH_wash_Crushing	Group2-UV, EtOH wash, Crushing	Group1-EtOH wash, Crushing	0.465702
112	8843_AndrewDecon_Group2_UV_EtOH_wash_Crushing	8811_AndrewDecon_Group5_EDTA_EtOH_wash_Crushing	Group2-UV, EtOH wash, Crushing	Group5-EDTA EtOH wash, Crushing	0.466466
48	8811_AndrewDecon_Group5_EDTA_EtOH_wash_Crushing	8843_AndrewDecon_Group2_UV_EtOH_wash_Crushing	Group5-EDTA EtOH wash, Crushing	Group2-UV, EtOH wash, Crushing	0.466466
10	8857_AndrewDecon_Group3_Bleach_EtOH_wash_Crushing	8829_AndrewDecon_Group3_Bleach_EtOH_wash_Crushing	Group3-Bleach, EtOH wash, Crushing	Group3-Bleach, EtOH wash, Crushing	0.466707
78	8829_AndrewDecon_Group3_Bleach_EtOH_wash_Crushing	Jewbury8835	Group3-Bleach, EtOH wash, Crushing	Group4_UV_bleach_EtOH_wash_Crushing	0.467472
93	Jewbury8835	8829_AndrewDecon_Group3_Bleach_EtOH_wash_Crushing	Group4_UV_bleach_EtOH_wash_Crushing	Group3-Bleach, EtOH wash, Crushing	0.467472
122	Jewbury8830	8810_AndrewDecon_Group5_EDTA_EtOH_wash_Crushing	Group4_UV_bleach_EtOH_wash_Crushing	Group5-EDTA EtOH wash, Crushing	0.468166
98	8810_AndrewDecon_Group5_EDTA_EtOH_wash_Crushing	Jewbury8830	Group5-EDTA EtOH wash, Crushing	Group4_UV_bleach_EtOH_wash_Crushing	0.468166
5	8833_AndrewDecon_Group1_EtOH_wash_Crushing	8819_AndrewDecon_Group1_EtOH_wash_Crushing	Group1-EtOH wash, Crushing	Group1-EtOH wash, Crushing	0.468279
115	8829_AndrewDecon_Group3_Bleach_EtOH_wash_Crushing	8826_AndrewDecon_Group5_EDTA_EtOH_wash_Crushing	Group3-Bleach, EtOH wash, Crushing	Group5-EDTA EtOH wash, Crushing	0.472954
84	8826_AndrewDecon_Group5_EDTA_EtOH_wash_Crushing	8829_AndrewDecon_Group3_Bleach_EtOH_wash_Crushing	Group5-EDTA EtOH wash, Crushing	Group3-Bleach, EtOH wash, Crushing	0.472954
8	8844_AndrewDecon_Group2_UV_EtOH_wash_Crushing	8827_AndrewDecon_Group2_UV_EtOH_wash_Crushing	Group2-UV, EtOH wash, Crushing	Group2-UV, EtOH wash, Crushing	0.474073
106	8827_AndrewDecon_Group2_UV_EtOH_wash_Crushing	8810_AndrewDecon_Group5_EDTA_EtOH_wash_Crushing	Group2-UV, EtOH wash, Crushing	Group5-EDTA EtOH wash, Crushing	0.4759
42	8810_AndrewDecon_Group5_EDTA_EtOH_wash_Crushing	8827_AndrewDecon_Group2_UV_EtOH_wash_Crushing	Group5-EDTA EtOH wash, Crushing	Group2-UV, EtOH wash, Crushing	0.4759
3	8855_AndrewDecon_Group3_Bleach_EtOH_wash_Crushing	8829_AndrewDecon_Group3_Bleach_EtOH_wash_Crushing	Group3-Bleach, EtOH wash, Crushing	Group3-Bleach, EtOH wash, Crushing	0.47675
66	8813_AndrewDecon_Group1_EtOH_wash_Crushing	Jewbury8822	Group1-EtOH wash, Crushing	Group4_UV_bleach_EtOH_wash_Crushing	0.479002
20	Jewbury8822	8813_AndrewDecon_Group1_EtOH_wash_Crushing	Group4_UV_bleach_EtOH_wash_Crushing	Group1-EtOH wash, Crushing	0.479002
108	8827_AndrewDecon_Group2_UV_EtOH_wash_Crushing	8818_AndrewDecon_Group5_EDTA_EtOH_wash_Crushing	Group2-UV, EtOH wash, Crushing	Group5-EDTA EtOH wash, Crushing	0.479724
52	8818_AndrewDecon_Group5_EDTA_EtOH_wash_Crushing	8827_AndrewDecon_Group2_UV_EtOH_wash_Crushing	Group5-EDTA EtOH wash, Crushing	Group2-UV, EtOH wash, Crushing	0.479724
126	Jewbury8835	8809_AndrewDecon_Group5_EDTA_EtOH_wash_Crushing	Group4_UV_bleach_EtOH_wash_Crushing	Group5-EDTA EtOH wash, Crushing	0.480971
93	8809_AndrewDecon_Group5_EDTA_EtOH_wash_Crushing	Jewbury8835	Group5-EDTA EtOH wash, Crushing	Group4_UV_bleach_EtOH_wash_Crushing	0.480971
86	8843_AndrewDecon_Group2_UV_EtOH_wash_Crushing	Jewbury8835	Group2-UV, EtOH wash, Crushing	Group4_UV_bleach_EtOH_wash_Crushing	0.481225
63	Jewbury8835	8843_AndrewDecon_Group2_UV_EtOH_wash_Crushing	Group4_UV_bleach_EtOH_wash_Crushing	Group2-UV, EtOH wash, Crushing	0.481225
63	8844_AndrewDecon_Group2_UV_EtOH_wash_Crushing	8856_AndrewDecon_Group3_Bleach_EtOH_wash_Crushing	Group2-UV, EtOH wash, Crushing	Group3-Bleach, EtOH wash, Crushing	0.482344
69	8856_AndrewDecon_Group3_Bleach_EtOH_wash_Crushing	8844_AndrewDecon_Group2_UV_EtOH_wash_Crushing	Group3-Bleach, EtOH wash, Crushing	Group2-UV, EtOH wash, Crushing	0.482344
89	8834_AndrewDecon_Group3_Bleach_EtOH_wash_Crushing	Jewbury8830	Group3-Bleach, EtOH wash, Crushing	Group4_UV_bleach_EtOH_wash_Crushing	0.484455
89	Jewbury8830	8834_AndrewDecon_Group3_Bleach_EtOH_wash_Crushing	Group4_UV_bleach_EtOH_wash_Crushing	Group3-Bleach, EtOH wash, Crushing	0.484455
116	8840_AndrewDecon_Group1_EtOH_wash_Crushing	8810_AndrewDecon_Group5_EDTA_EtOH_wash_Crushing	Group1-EtOH wash, Crushing	Group5-EDTA EtOH wash, Crushing	0.485531
19	8810_AndrewDecon_Group5_EDTA_EtOH_wash_Crushing	8840_AndrewDecon_Group1_EtOH_wash_Crushing	Group5-EDTA EtOH wash, Crushing	Group1-EtOH wash, Crushing	0.485531
38	8813_AndrewDecon_Group1_EtOH_wash_Crushing	8855_AndrewDecon_Group3_Bleach_EtOH_wash_Crushing	Group1-EtOH wash, Crushing	Group3-Bleach, EtOH wash, Crushing	0.486466
30	8855_AndrewDecon_Group3_Bleach_EtOH_wash_Crushing	8813_AndrewDecon_Group1_EtOH_wash_Crushing	Group3-Bleach, EtOH wash, Crushing	Group1-EtOH wash, Crushing	0.486466
99	8813_AndrewDecon_Group1_EtOH_wash_Crushing	8826_AndrewDecon_Group5_EDTA_EtOH_wash_Crushing	Group1-EtOH wash, Crushing	Group5-EDTA EtOH wash, Crushing	0.487203
30	8826_AndrewDecon_Group5_EDTA_EtOH_wash_Crushing	8813_AndrewDecon_Group1_EtOH_wash_Crushing	Group5-EDTA EtOH wash, Crushing	Group1-EtOH wash, Crushing	0.487203
124	Jewbury8830	8818_AndrewDecon_Group5_EDTA_EtOH_wash_Crushing	Group4_UV_bleach_EtOH_wash_Crushing	Group5-EDTA EtOH wash, Crushing	0.487401
110	8818_AndrewDecon_Group5_EDTA_EtOH_wash_Crushing	Jewbury8830	Group5-EDTA EtOH wash, Crushing	Group4_UV_bleach_EtOH_wash_Crushing	0.487401
5	8843_AndrewDecon_Group2_UV_EtOH_wash_Crushing	8827_AndrewDecon_Group2_UV_EtOH_wash_Crushing	Group2-UV, EtOH wash, Crushing	Group2-UV, EtOH wash, Crushing	0.487698
33	8840_AndrewDecon_Group1_EtOH_wash_Crushing	8843_AndrewDecon_Group2_UV_EtOH_wash_Crushing	Group1-EtOH wash, Crushing	Group2-UV, EtOH wash, Crushing	0.488534
29	8843_AndrewDecon_Group2_UV_EtOH_wash_Crushing	8840_AndrewDecon_Group1_EtOH_wash_Crushing	Group2-UV, EtOH wash, Crushing	Group1-EtOH wash, Crushing	0.488534
134	8856_AndrewDecon_Group3_Bleach_EtOH_wash_Crushing	8818_AndrewDecon_Group5_EDTA_EtOH_wash_Crushing	Group3-Bleach, EtOH wash, Crushing	Group5-EDTA EtOH wash, Crushing	0.488917
82	8818_AndrewDecon_Group5_EDTA_EtOH_wash_Crushing	8856_AndrewDecon_Group3_Bleach_EtOH_wash_Crushing	Group5-EDTA EtOH wash, Crushing	Group3-Bleach, EtOH wash, Crushing	0.488917
2	Jewbury8830	Jewbury8822	Group4_UV_bleach_EtOH_wash_Crushing	Group4_UV_bleach_EtOH_wash_Crushing	0.490347
47	8819_AndrewDecon_Group1_EtOH_wash_Crushing	8829_AndrewDecon_Group3_Bleach_EtOH_wash_Crushing	Group1-EtOH wash, Crushing	Group3-Bleach, EtOH wash, Crushing	0.492004
17	8829_AndrewDecon_Group3_Bleach_EtOH_wash_Crushing	8819_AndrewDecon_Group1_EtOH_wash_Crushing	Group3-Bleach, EtOH wash, Crushing	Group1-EtOH wash, Crushing	0.492004
102	8856_AndrewDecon_Group3_Bleach_EtOH_wash_Crushing	Jewbury8835	Group3-Bleach, EtOH wash, Crushing	Group4_UV_bleach_EtOH_wash_Crushing	0.493732
97	Jewbury8835	8856_AndrewDecon_Group3_Bleach_EtOH_wash_Crushing	Group4_UV_bleach_EtOH_wash_Crushing	Group3-Bleach, EtOH wash, Crushing	0.493732
57	8843_AndrewDecon_Group2_UV_EtOH_wash_Crushing	8856_AndrewDecon_Group3_Bleach_EtOH_wash_Crushing	Group2-UV, EtOH wash, Crushing	Group3-Bleach, EtOH wash, Crushing	0.495333
68	8856_AndrewDecon_Group3_Bleach_EtOH_wash_Crushing	8843_AndrewDecon_Group2_UV_EtOH_wash_Crushing	Group3-Bleach, EtOH wash, Crushing	Group2-UV, EtOH wash, Crushing	0.495333
39	8820_AndrewDecon_Group2_UV_EtOH_wash_Crushing	8856_AndrewDecon_Group3_Bleach_EtOH_wash_Crushing	Group2-UV, EtOH wash, Crushing	Group3-Bleach, EtOH wash, Crushing	0.497089
65	8856_AndrewDecon_Group3_Bleach_EtOH_wash_Crushing	8820_AndrewDecon_Group2_UV_EtOH_wash_Crushing	Group3-Bleach, EtOH wash, Crushing	Group2-UV, EtOH wash, Crushing	0.497089
12	8857_AndrewDecon_Group3_Bleach_EtOH_wash_Crushing	8834_AndrewDecon_Group3_Bleach_EtOH_wash_Crushing	Group3-Bleach, EtOH wash, Crushing	Group3-Bleach, EtOH wash, Crushing	0.499228
17	8816_AndrewDecon_Group1_EtOH_wash_Crushing	8827_AndrewDecon_Group2_UV_EtOH_wash_Crushing	Group1-EtOH wash, Crushing	Group2-UV, EtOH wash, Crushing	0.501622
21	8827_AndrewDecon_Group2_UV_EtOH_wash_Crushing	8816_AndrewDecon_Group1_EtOH_wash_Crushing	Group2-UV, EtOH wash, Crushing	Group1-EtOH wash, Crushing	0.501622
65	8813_AndrewDecon_Group1_EtOH_wash_Crushing	Jewbury8815	Group1-EtOH wash, Crushing	Group4_UV_bleach_EtOH_wash_Crushing	0.504185
15	Jewbury8815	8813_AndrewDecon_Group1_EtOH_wash_Crushing	Group4_UV_bleach_EtOH_wash_Crushing	Group1-EtOH wash, Crushing	0.504185
24	8819_AndrewDecon_Group1_EtOH_wash_Crushing	8844_AndrewDecon_Group2_UV_EtOH_wash_Crushing	Group1-EtOH wash, Crushing	Group2-UV, EtOH wash, Crushing	0.504327
32	8844_AndrewDecon_Group2_UV_EtOH_wash_Crushing	8819_AndrewDecon_Group1_EtOH_wash_Crushing	Group2-UV, EtOH wash, Crushing	Group1-EtOH wash, Crushing	0.504327
37	8813_AndrewDecon_Group1_EtOH_wash_Crushing	8834_AndrewDecon_Group3_Bleach_EtOH_wash_Crushing	Group1-EtOH wash, Crushing	Group3-Bleach, EtOH wash, Crushing	0.507514
25	8834_AndrewDecon_Group3_Bleach_EtOH_wash_Crushing	8813_AndrewDecon_Group1_EtOH_wash_Crushing	Group3-Bleach, EtOH wash, Crushing	Group1-EtOH wash, Crushing	0.507514
34	8840_AndrewDecon_Group1_EtOH_wash_Crushing	8844_AndrewDecon_Group2_UV_EtOH_wash_Crushing	Group1-EtOH wash, Crushing	Group2-UV, EtOH wash, Crushing	0.509879
34	8844_AndrewDecon_Group2_UV_EtOH_wash_Crushing	8840_AndrewDecon_Group1_EtOH_wash_Crushing	Group2-UV, EtOH wash, Crushing	Group1-EtOH wash, Crushing	0.509879
135	8856_AndrewDecon_Group3_Bleach_EtOH_wash_Crushing	8826_AndrewDecon_Group5_EDTA_EtOH_wash_Crushing	Group3-Bleach, EtOH wash, Crushing	Group5-EDTA EtOH wash, Crushing	0.512471
88	8826_AndrewDecon_Group5_EDTA_EtOH_wash_Crushing	8856_AndrewDecon_Group3_Bleach_EtOH_wash_Crushing	Group5-EDTA EtOH wash, Crushing	Group3-Bleach, EtOH wash, Crushing	0.512471
113	8829_AndrewDecon_Group3_Bleach_EtOH_wash_Crushing	8811_AndrewDecon_Group5_EDTA_EtOH_wash_Crushing	Group3-Bleach, EtOH wash, Crushing	Group5-EDTA EtOH wash, Crushing	0.51631
72	8811_AndrewDecon_Group5_EDTA_EtOH_wash_Crushing	8829_AndrewDecon_Group3_Bleach_EtOH_wash_Crushing	Group5-EDTA EtOH wash, Crushing	Group3-Bleach, EtOH wash, Crushing	0.51631
2	8819_AndrewDecon_Group1_EtOH_wash_Crushing	8816_AndrewDecon_Group1_EtOH_wash_Crushing	Group1-EtOH wash, Crushing	Group1-EtOH wash, Crushing	0.519922
45	8825_AndrewDecon_Group2_UV_EtOH_wash_Crushing	8856_AndrewDecon_Group3_Bleach_EtOH_wash_Crushing	Group2-UV, EtOH wash, Crushing	Group3-Bleach, EtOH wash, Crushing	0.520106
66	8856_AndrewDecon_Group3_Bleach_EtOH_wash_Crushing	8825_AndrewDecon_Group2_UV_EtOH_wash_Crushing	Group3-Bleach, EtOH wash, Crushing	Group2-UV, EtOH wash, Crushing	0.520106
136	8857_AndrewDecon_Group3_Bleach_EtOH_wash_Crushing	8809_AndrewDecon_Group5_EDTA_EtOH_wash_Crushing	Group3-Bleach, EtOH wash, Crushing	Group5-EDTA EtOH wash, Crushing	0.522103
65	8809_AndrewDecon_Group5_EDTA_EtOH_wash_Crushing	8857_AndrewDecon_Group3_Bleach_EtOH_wash_Crushing	Group5-EDTA EtOH wash, Crushing	Group3-Bleach, EtOH wash, Crushing	0.522103
112	Jewbury8815	8810_AndrewDecon_Group5_EDTA_EtOH_wash_Crushing	Group4_UV_bleach_EtOH_wash_Crushing	Group5-EDTA EtOH wash, Crushing	0.522528
96	8810_AndrewDecon_Group5_EDTA_EtOH_wash_Crushing	Jewbury8815	Group5-EDTA EtOH wash, Crushing	Group4_UV_bleach_EtOH_wash_Crushing	0.522528
114	8843_AndrewDecon_Group2_UV_EtOH_wash_Crushing	8826_AndrewDecon_Group5_EDTA_EtOH_wash_Crushing	Group2-UV, EtOH wash, Crushing	Group5-EDTA EtOH wash, Crushing	0.525715
58	8826_AndrewDecon_Group5_EDTA_EtOH_wash_Crushing	8843_AndrewDecon_Group2_UV_EtOH_wash_Crushing	Group5-EDTA EtOH wash, Crushing	Group2-UV, EtOH wash, Crushing	0.525715
119	8844_AndrewDecon_Group2_UV_EtOH_wash_Crushing	8826_AndrewDecon_Group5_EDTA_EtOH_wash_Crushing	Group2-UV, EtOH wash, Crushing	Group5-EDTA EtOH wash, Crushing	0.526947
59	8826_AndrewDecon_Group5_EDTA_EtOH_wash_Crushing	8844_AndrewDecon_Group2_UV_EtOH_wash_Crushing	Group5-EDTA EtOH wash, Crushing	Group2-UV, EtOH wash, Crushing	0.526947
11	8857_AndrewDecon_Group3_Bleach_EtOH_wash_Crushing	8831_AndrewDecon_Group3_Bleach_EtOH_wash_Crushing	Group3-Bleach, EtOH wash, Crushing	Group3-Bleach, EtOH wash, Crushing	0.527854
32	8840_AndrewDecon_Group1_EtOH_wash_Crushing	8827_AndrewDecon_Group2_UV_EtOH_wash_Crushing	Group1-EtOH wash, Crushing	Group2-UV, EtOH wash, Crushing	0.529525
24	8827_AndrewDecon_Group2_UV_EtOH_wash_Crushing	8840_AndrewDecon_Group1_EtOH_wash_Crushing	Group2-UV, EtOH wash, Crushing	Group1-EtOH wash, Crushing	0.529525
4	Jewbury8835	Jewbury8822	Group4_UV_bleach_EtOH_wash_Crushing	Group4_UV_bleach_EtOH_wash_Crushing	0.529893
1	8819_AndrewDecon_Group1_EtOH_wash_Crushing	8813_AndrewDecon_Group1_EtOH_wash_Crushing	Group1-EtOH wash, Crushing	Group1-EtOH wash, Crushing	0.530474
118	8840_AndrewDecon_Group1_EtOH_wash_Crushing	8818_AndrewDecon_Group5_EDTA_EtOH_wash_Crushing	Group1-EtOH wash, Crushing	Group5-EDTA EtOH wash, Crushing	0.531791
29	8818_AndrewDecon_Group5_EDTA_EtOH_wash_Crushing	8840_AndrewDecon_Group1_EtOH_wash_Crushing	Group5-EDTA EtOH wash, Crushing	Group1-EtOH wash, Crushing	0.531791
57	8833_AndrewDecon_Group1_EtOH_wash_Crushing	8856_AndrewDecon_Group3_Bleach_EtOH_wash_Crushing	Group1-EtOH wash, Crushing	Group3-Bleach, EtOH wash, Crushing	0.533307
38	8856_AndrewDecon_Group3_Bleach_EtOH_wash_Crushing	8833_AndrewDecon_Group1_EtOH_wash_Crushing	Group3-Bleach, EtOH wash, Crushing	Group1-EtOH wash, Crushing	0.533307
64	8844_AndrewDecon_Group2_UV_EtOH_wash_Crushing	8857_AndrewDecon_Group3_Bleach_EtOH_wash_Crushing	Group2-UV, EtOH wash, Crushing	Group3-Bleach, EtOH wash, Crushing	0.533689
74	8857_AndrewDecon_Group3_Bleach_EtOH_wash_Crushing	8844_AndrewDecon_Group2_UV_EtOH_wash_Crushing	Group3-Bleach, EtOH wash, Crushing	Group2-UV, EtOH wash, Crushing	0.533689
46	8816_AndrewDecon_Group1_EtOH_wash_Crushing	8857_AndrewDecon_Group3_Bleach_EtOH_wash_Crushing	Group1-EtOH wash, Crushing	Group3-Bleach, EtOH wash, Crushing	0.533788
41	8857_AndrewDecon_Group3_Bleach_EtOH_wash_Crushing	8816_AndrewDecon_Group1_EtOH_wash_Crushing	Group3-Bleach, EtOH wash, Crushing	Group1-EtOH wash, Crushing	0.533788
86	8833_AndrewDecon_Group1_EtOH_wash_Crushing	Jewbury8835	Group1-EtOH wash, Crushing	Group4_UV_bleach_EtOH_wash_Crushing	0.535361
33	Jewbury8835	8833_AndrewDecon_Group1_EtOH_wash_Crushing	Group4_UV_bleach_EtOH_wash_Crushing	Group1-EtOH wash, Crushing	0.535361
21	8819_AndrewDecon_Group1_EtOH_wash_Crushing	8825_AndrewDecon_Group2_UV_EtOH_wash_Crushing	Group1-EtOH wash, Crushing	Group2-UV, EtOH wash, Crushing	0.540134
17	8825_AndrewDecon_Group2_UV_EtOH_wash_Crushing	8819_AndrewDecon_Group1_EtOH_wash_Crushing	Group2-UV, EtOH wash, Crushing	Group1-EtOH wash, Crushing	0.540134
137	Jewbury8839	8810_AndrewDecon_Group5_EDTA_EtOH_wash_Crushing	Group4_UV_bleach_EtOH_wash_Crushing	Group5-EDTA EtOH wash, Crushing	0.543576
101	8810_AndrewDecon_Group5_EDTA_EtOH_wash_Crushing	Jewbury8839	Group5-EDTA EtOH wash, Crushing	Group4_UV_bleach_EtOH_wash_Crushing	0.543576
99	8820_AndrewDecon_Group2_UV_EtOH_wash_Crushing	8826_AndrewDecon_Group5_EDTA_EtOH_wash_Crushing	Group2-UV, EtOH wash, Crushing	Group5-EDTA EtOH wash, Crushing	0.546055
55	8826_AndrewDecon_Group5_EDTA_EtOH_wash_Crushing	8820_AndrewDecon_Group2_UV_EtOH_wash_Crushing	Group5-EDTA EtOH wash, Crushing	Group2-UV, EtOH wash, Crushing	0.546055
99	8856_AndrewDecon_Group3_Bleach_EtOH_wash_Crushing	Jewbury8815	Group3-Bleach, EtOH wash, Crushing	Group4_UV_bleach_EtOH_wash_Crushing	0.550729
79	Jewbury8815	8856_AndrewDecon_Group3_Bleach_EtOH_wash_Crushing	Group4_UV_bleach_EtOH_wash_Crushing	Group3-Bleach, EtOH wash, Crushing	0.550729
103	8856_AndrewDecon_Group3_Bleach_EtOH_wash_Crushing	Jewbury8838	Group3-Bleach, EtOH wash, Crushing	Group4_UV_bleach_EtOH_wash_Crushing	0.553392
103	Jewbury8838	8856_AndrewDecon_Group3_Bleach_EtOH_wash_Crushing	Group4_UV_bleach_EtOH_wash_Crushing	Group3-Bleach, EtOH wash, Crushing	0.553392
20	8819_AndrewDecon_Group1_EtOH_wash_Crushing	8820_AndrewDecon_Group2_UV_EtOH_wash_Crushing	Group1-EtOH wash, Crushing	Group2-UV, EtOH wash, Crushing	0.554624
12	8820_AndrewDecon_Group2_UV_EtOH_wash_Crushing	8819_AndrewDecon_Group1_EtOH_wash_Crushing	Group2-UV, EtOH wash, Crushing	Group1-EtOH wash, Crushing	0.554624
73	8816_AndrewDecon_Group1_EtOH_wash_Crushing	Jewbury8830	Group1-EtOH wash, Crushing	Group4_UV_bleach_EtOH_wash_Crushing	0.555375
26	Jewbury8830	8816_AndrewDecon_Group1_EtOH_wash_Crushing	Group4_UV_bleach_EtOH_wash_Crushing	Group1-EtOH wash, Crushing	0.555375
104	8816_AndrewDecon_Group1_EtOH_wash_Crushing	8826_AndrewDecon_Group5_EDTA_EtOH_wash_Crushing	Group1-EtOH wash, Crushing	Group5-EDTA EtOH wash, Crushing	0.556224
31	8826_AndrewDecon_Group5_EDTA_EtOH_wash_Crushing	8816_AndrewDecon_Group1_EtOH_wash_Crushing	Group5-EDTA EtOH wash, Crushing	Group1-EtOH wash, Crushing	0.556224
59	8840_AndrewDecon_Group1_EtOH_wash_Crushing	8829_AndrewDecon_Group3_Bleach_EtOH_wash_Crushing	Group1-EtOH wash, Crushing	Group3-Bleach, EtOH wash, Crushing	0.556366
19	8829_AndrewDecon_Group3_Bleach_EtOH_wash_Crushing	8840_AndrewDecon_Group1_EtOH_wash_Crushing	Group3-Bleach, EtOH wash, Crushing	Group1-EtOH wash, Crushing	0.556366
133	8856_AndrewDecon_Group3_Bleach_EtOH_wash_Crushing	8811_AndrewDecon_Group5_EDTA_EtOH_wash_Crushing	Group3-Bleach, EtOH wash, Crushing	Group5-EDTA EtOH wash, Crushing	0.558066
76	8811_AndrewDecon_Group5_EDTA_EtOH_wash_Crushing	8856_AndrewDecon_Group3_Bleach_EtOH_wash_Crushing	Group5-EDTA EtOH wash, Crushing	Group3-Bleach, EtOH wash, Crushing	0.558066
22	8819_AndrewDecon_Group1_EtOH_wash_Crushing	8827_AndrewDecon_Group2_UV_EtOH_wash_Crushing	Group1-EtOH wash, Crushing	Group2-UV, EtOH wash, Crushing	0.558108
22	8827_AndrewDecon_Group2_UV_EtOH_wash_Crushing	8819_AndrewDecon_Group1_EtOH_wash_Crushing	Group2-UV, EtOH wash, Crushing	Group1-EtOH wash, Crushing	0.558108
7	8856_AndrewDecon_Group3_Bleach_EtOH_wash_Crushing	8831_AndrewDecon_Group3_Bleach_EtOH_wash_Crushing	Group3-Bleach, EtOH wash, Crushing	Group3-Bleach, EtOH wash, Crushing	0.559921
4	8855_AndrewDecon_Group3_Bleach_EtOH_wash_Crushing	8831_AndrewDecon_Group3_Bleach_EtOH_wash_Crushing	Group3-Bleach, EtOH wash, Crushing	Group3-Bleach, EtOH wash, Crushing	0.561323
45	8816_AndrewDecon_Group1_EtOH_wash_Crushing	8856_AndrewDecon_Group3_Bleach_EtOH_wash_Crushing	Group1-EtOH wash, Crushing	Group3-Bleach, EtOH wash, Crushing	0.563278
36	8856_AndrewDecon_Group3_Bleach_EtOH_wash_Crushing	8816_AndrewDecon_Group1_EtOH_wash_Crushing	Group3-Bleach, EtOH wash, Crushing	Group1-EtOH wash, Crushing	0.563278
114	Jewbury8815	8818_AndrewDecon_Group5_EDTA_EtOH_wash_Crushing	Group4_UV_bleach_EtOH_wash_Crushing	Group5-EDTA EtOH wash, Crushing	0.565119
108	8818_AndrewDecon_Group5_EDTA_EtOH_wash_Crushing	Jewbury8815	Group5-EDTA EtOH wash, Crushing	Group4_UV_bleach_EtOH_wash_Crushing	0.565119
8	8826_AndrewDecon_Group5_EDTA_EtOH_wash_Crushing	8811_AndrewDecon_Group5_EDTA_EtOH_wash_Crushing	Group5-EDTA EtOH wash, Crushing	Group5-EDTA EtOH wash, Crushing	0.565233
44	8816_AndrewDecon_Group1_EtOH_wash_Crushing	8855_AndrewDecon_Group3_Bleach_EtOH_wash_Crushing	Group1-EtOH wash, Crushing	Group3-Bleach, EtOH wash, Crushing	0.565913
31	8855_AndrewDecon_Group3_Bleach_EtOH_wash_Crushing	8816_AndrewDecon_Group1_EtOH_wash_Crushing	Group3-Bleach, EtOH wash, Crushing	Group1-EtOH wash, Crushing	0.565913
77	8819_AndrewDecon_Group1_EtOH_wash_Crushing	Jewbury8815	Group1-EtOH wash, Crushing	Group4_UV_bleach_EtOH_wash_Crushing	0.565955
17	Jewbury8815	8819_AndrewDecon_Group1_EtOH_wash_Crushing	Group4_UV_bleach_EtOH_wash_Crushing	Group1-EtOH wash, Crushing	0.565955
104	8825_AndrewDecon_Group2_UV_EtOH_wash_Crushing	8826_AndrewDecon_Group5_EDTA_EtOH_wash_Crushing	Group2-UV, EtOH wash, Crushing	Group5-EDTA EtOH wash, Crushing	0.566621
56	8826_AndrewDecon_Group5_EDTA_EtOH_wash_Crushing	8825_AndrewDecon_Group2_UV_EtOH_wash_Crushing	Group5-EDTA EtOH wash, Crushing	Group2-UV, EtOH wash, Crushing	0.566621
62	8844_AndrewDecon_Group2_UV_EtOH_wash_Crushing	8855_AndrewDecon_Group3_Bleach_EtOH_wash_Crushing	Group2-UV, EtOH wash, Crushing	Group3-Bleach, EtOH wash, Crushing	0.574624
64	8855_AndrewDecon_Group3_Bleach_EtOH_wash_Crushing	8844_AndrewDecon_Group2_UV_EtOH_wash_Crushing	Group3-Bleach, EtOH wash, Crushing	Group2-UV, EtOH wash, Crushing	0.574624
7	8840_AndrewDecon_Group1_EtOH_wash_Crushing	8816_AndrewDecon_Group1_EtOH_wash_Crushing	Group1-EtOH wash, Crushing	Group1-EtOH wash, Crushing	0.574737
135	Jewbury8838	8826_AndrewDecon_Group5_EDTA_EtOH_wash_Crushing	Group4_UV_bleach_EtOH_wash_Crushing	Group5-EDTA EtOH wash, Crushing	0.575162
118	8826_AndrewDecon_Group5_EDTA_EtOH_wash_Crushing	Jewbury8838	Group5-EDTA EtOH wash, Crushing	Group4_UV_bleach_EtOH_wash_Crushing	0.575162
78	8819_AndrewDecon_Group1_EtOH_wash_Crushing	Jewbury8822	Group1-EtOH wash, Crushing	Group4_UV_bleach_EtOH_wash_Crushing	0.576224
22	Jewbury8822	8819_AndrewDecon_Group1_EtOH_wash_Crushing	Group4_UV_bleach_EtOH_wash_Crushing	Group1-EtOH wash, Crushing	0.576224
56	8843_AndrewDecon_Group2_UV_EtOH_wash_Crushing	8855_AndrewDecon_Group3_Bleach_EtOH_wash_Crushing	Group2-UV, EtOH wash, Crushing	Group3-Bleach, EtOH wash, Crushing	0.577173
63	8855_AndrewDecon_Group3_Bleach_EtOH_wash_Crushing	8843_AndrewDecon_Group2_UV_EtOH_wash_Crushing	Group3-Bleach, EtOH wash, Crushing	Group2-UV, EtOH wash, Crushing	0.577173
139	Jewbury8839	8818_AndrewDecon_Group5_EDTA_EtOH_wash_Crushing	Group4_UV_bleach_EtOH_wash_Crushing	Group5-EDTA EtOH wash, Crushing	0.577938
113	8818_AndrewDecon_Group5_EDTA_EtOH_wash_Crushing	Jewbury8839	Group5-EDTA EtOH wash, Crushing	Group4_UV_bleach_EtOH_wash_Crushing	0.577938
40	8820_AndrewDecon_Group2_UV_EtOH_wash_Crushing	8857_AndrewDecon_Group3_Bleach_EtOH_wash_Crushing	Group2-UV, EtOH wash, Crushing	Group3-Bleach, EtOH wash, Crushing	0.580388
70	8857_AndrewDecon_Group3_Bleach_EtOH_wash_Crushing	8820_AndrewDecon_Group2_UV_EtOH_wash_Crushing	Group3-Bleach, EtOH wash, Crushing	Group2-UV, EtOH wash, Crushing	0.580388
83	8831_AndrewDecon_Group3_Bleach_EtOH_wash_Crushing	Jewbury8830	Group3-Bleach, EtOH wash, Crushing	Group4_UV_bleach_EtOH_wash_Crushing	0.582272
88	Jewbury8830	8831_AndrewDecon_Group3_Bleach_EtOH_wash_Crushing	Group4_UV_bleach_EtOH_wash_Crushing	Group3-Bleach, EtOH wash, Crushing	0.582272
120	8831_AndrewDecon_Group3_Bleach_EtOH_wash_Crushing	8826_AndrewDecon_Group5_EDTA_EtOH_wash_Crushing	Group3-Bleach, EtOH wash, Crushing	Group5-EDTA EtOH wash, Crushing	0.582386
85	8826_AndrewDecon_Group5_EDTA_EtOH_wash_Crushing	8831_AndrewDecon_Group3_Bleach_EtOH_wash_Crushing	Group5-EDTA EtOH wash, Crushing	Group3-Bleach, EtOH wash, Crushing	0.582386
91	8844_AndrewDecon_Group2_UV_EtOH_wash_Crushing	Jewbury8830	Group2-UV, EtOH wash, Crushing	Group4_UV_bleach_EtOH_wash_Crushing	0.582655
59	Jewbury8830	8844_AndrewDecon_Group2_UV_EtOH_wash_Crushing	Group4_UV_bleach_EtOH_wash_Crushing	Group2-UV, EtOH wash, Crushing	0.582655
114	8833_AndrewDecon_Group1_EtOH_wash_Crushing	8826_AndrewDecon_Group5_EDTA_EtOH_wash_Crushing	Group1-EtOH wash, Crushing	Group5-EDTA EtOH wash, Crushing	0.583335
33	8826_AndrewDecon_Group5_EDTA_EtOH_wash_Crushing	8833_AndrewDecon_Group1_EtOH_wash_Crushing	Group5-EDTA EtOH wash, Crushing	Group1-EtOH wash, Crushing	0.583335
46	8825_AndrewDecon_Group2_UV_EtOH_wash_Crushing	8857_AndrewDecon_Group3_Bleach_EtOH_wash_Crushing	Group2-UV, EtOH wash, Crushing	Group3-Bleach, EtOH wash, Crushing	0.585785
71	8857_AndrewDecon_Group3_Bleach_EtOH_wash_Crushing	8825_AndrewDecon_Group2_UV_EtOH_wash_Crushing	Group3-Bleach, EtOH wash, Crushing	Group2-UV, EtOH wash, Crushing	0.585785
58	8843_AndrewDecon_Group2_UV_EtOH_wash_Crushing	8857_AndrewDecon_Group3_Bleach_EtOH_wash_Crushing	Group2-UV, EtOH wash, Crushing	Group3-Bleach, EtOH wash, Crushing	0.586281
73	8857_AndrewDecon_Group3_Bleach_EtOH_wash_Crushing	8843_AndrewDecon_Group2_UV_EtOH_wash_Crushing	Group3-Bleach, EtOH wash, Crushing	Group2-UV, EtOH wash, Crushing	0.586281
77	8829_AndrewDecon_Group3_Bleach_EtOH_wash_Crushing	Jewbury8830	Group3-Bleach, EtOH wash, Crushing	Group4_UV_bleach_EtOH_wash_Crushing	0.587555
87	Jewbury8830	8829_AndrewDecon_Group3_Bleach_EtOH_wash_Crushing	Group4_UV_bleach_EtOH_wash_Crushing	Group3-Bleach, EtOH wash, Crushing	0.587555
68	8813_AndrewDecon_Group1_EtOH_wash_Crushing	Jewbury8835	Group1-EtOH wash, Crushing	Group4_UV_bleach_EtOH_wash_Crushing	0.591366
30	Jewbury8835	8813_AndrewDecon_Group1_EtOH_wash_Crushing	Group4_UV_bleach_EtOH_wash_Crushing	Group1-EtOH wash, Crushing	0.591366
49	8819_AndrewDecon_Group1_EtOH_wash_Crushing	8834_AndrewDecon_Group3_Bleach_EtOH_wash_Crushing	Group1-EtOH wash, Crushing	Group3-Bleach, EtOH wash, Crushing	0.592626
27	8834_AndrewDecon_Group3_Bleach_EtOH_wash_Crushing	8819_AndrewDecon_Group1_EtOH_wash_Crushing	Group3-Bleach, EtOH wash, Crushing	Group1-EtOH wash, Crushing	0.592626
75	8829_AndrewDecon_Group3_Bleach_EtOH_wash_Crushing	Jewbury8815	Group3-Bleach, EtOH wash, Crushing	Group4_UV_bleach_EtOH_wash_Crushing	0.597314
75	Jewbury8815	8829_AndrewDecon_Group3_Bleach_EtOH_wash_Crushing	Group4_UV_bleach_EtOH_wash_Crushing	Group3-Bleach, EtOH wash, Crushing	0.597314
38	8820_AndrewDecon_Group2_UV_EtOH_wash_Crushing	8855_AndrewDecon_Group3_Bleach_EtOH_wash_Crushing	Group2-UV, EtOH wash, Crushing	Group3-Bleach, EtOH wash, Crushing	0.597966
60	8855_AndrewDecon_Group3_Bleach_EtOH_wash_Crushing	8820_AndrewDecon_Group2_UV_EtOH_wash_Crushing	Group3-Bleach, EtOH wash, Crushing	Group2-UV, EtOH wash, Crushing	0.597966
106	8857_AndrewDecon_Group3_Bleach_EtOH_wash_Crushing	Jewbury8822	Group3-Bleach, EtOH wash, Crushing	Group4_UV_bleach_EtOH_wash_Crushing	0.598476
86	Jewbury8822	8857_AndrewDecon_Group3_Bleach_EtOH_wash_Crushing	Group4_UV_bleach_EtOH_wash_Crushing	Group3-Bleach, EtOH wash, Crushing	0.598476
56	8833_AndrewDecon_Group1_EtOH_wash_Crushing	8855_AndrewDecon_Group3_Bleach_EtOH_wash_Crushing	Group1-EtOH wash, Crushing	Group3-Bleach, EtOH wash, Crushing	0.599071
33	8855_AndrewDecon_Group3_Bleach_EtOH_wash_Crushing	8833_AndrewDecon_Group1_EtOH_wash_Crushing	Group3-Bleach, EtOH wash, Crushing	Group1-EtOH wash, Crushing	0.599071
0	8810_AndrewDecon_Group5_EDTA_EtOH_wash_Crushing	8809_AndrewDecon_Group5_EDTA_EtOH_wash_Crushing	Group5-EDTA EtOH wash, Crushing	Group5-EDTA EtOH wash, Crushing	0.603405
123	Jewbury8830	8811_AndrewDecon_Group5_EDTA_EtOH_wash_Crushing	Group4_UV_bleach_EtOH_wash_Crushing	Group5-EDTA EtOH wash, Crushing	0.604057
104	8811_AndrewDecon_Group5_EDTA_EtOH_wash_Crushing	Jewbury8830	Group5-EDTA EtOH wash, Crushing	Group4_UV_bleach_EtOH_wash_Crushing	0.604057
80	8827_AndrewDecon_Group2_UV_EtOH_wash_Crushing	Jewbury8835	Group2-UV, EtOH wash, Crushing	Group4_UV_bleach_EtOH_wash_Crushing	0.604977
62	Jewbury8835	8827_AndrewDecon_Group2_UV_EtOH_wash_Crushing	Group4_UV_bleach_EtOH_wash_Crushing	Group2-UV, EtOH wash, Crushing	0.604977
138	8857_AndrewDecon_Group3_Bleach_EtOH_wash_Crushing	8811_AndrewDecon_Group5_EDTA_EtOH_wash_Crushing	Group3-Bleach, EtOH wash, Crushing	Group5-EDTA EtOH wash, Crushing	0.606408
77	8811_AndrewDecon_Group5_EDTA_EtOH_wash_Crushing	8857_AndrewDecon_Group3_Bleach_EtOH_wash_Crushing	Group5-EDTA EtOH wash, Crushing	Group3-Bleach, EtOH wash, Crushing	0.606408
73	8825_AndrewDecon_Group2_UV_EtOH_wash_Crushing	Jewbury8830	Group2-UV, EtOH wash, Crushing	Group4_UV_bleach_EtOH_wash_Crushing	0.607031
56	Jewbury8830	8825_AndrewDecon_Group2_UV_EtOH_wash_Crushing	Group4_UV_bleach_EtOH_wash_Crushing	Group2-UV, EtOH wash, Crushing	0.607031
80	8829_AndrewDecon_Group3_Bleach_EtOH_wash_Crushing	Jewbury8839	Group3-Bleach, EtOH wash, Crushing	Group4_UV_bleach_EtOH_wash_Crushing	0.609751
105	Jewbury8839	8829_AndrewDecon_Group3_Bleach_EtOH_wash_Crushing	Group4_UV_bleach_EtOH_wash_Crushing	Group3-Bleach, EtOH wash, Crushing	0.609751
83	8843_AndrewDecon_Group2_UV_EtOH_wash_Crushing	Jewbury8815	Group2-UV, EtOH wash, Crushing	Group4_UV_bleach_EtOH_wash_Crushing	0.610473
48	Jewbury8815	8843_AndrewDecon_Group2_UV_EtOH_wash_Crushing	Group4_UV_bleach_EtOH_wash_Crushing	Group2-UV, EtOH wash, Crushing	0.610473
8	Jewbury8838	Jewbury8830	Group4_UV_bleach_EtOH_wash_Crushing	Group4_UV_bleach_EtOH_wash_Crushing	0.611578
40	8813_AndrewDecon_Group1_EtOH_wash_Crushing	8857_AndrewDecon_Group3_Bleach_EtOH_wash_Crushing	Group1-EtOH wash, Crushing	Group3-Bleach, EtOH wash, Crushing	0.611875
40	8857_AndrewDecon_Group3_Bleach_EtOH_wash_Crushing	8813_AndrewDecon_Group1_EtOH_wash_Crushing	Group3-Bleach, EtOH wash, Crushing	Group1-EtOH wash, Crushing	0.611875
109	8857_AndrewDecon_Group3_Bleach_EtOH_wash_Crushing	Jewbury8838	Group3-Bleach, EtOH wash, Crushing	Group4_UV_bleach_EtOH_wash_Crushing	0.615345
104	Jewbury8838	8857_AndrewDecon_Group3_Bleach_EtOH_wash_Crushing	Group4_UV_bleach_EtOH_wash_Crushing	Group3-Bleach, EtOH wash, Crushing	0.615345
81	8819_AndrewDecon_Group1_EtOH_wash_Crushing	Jewbury8838	Group1-EtOH wash, Crushing	Group4_UV_bleach_EtOH_wash_Crushing	0.616394
47	8827_AndrewDecon_Group2_UV_EtOH_wash_Crushing	8829_AndrewDecon_Group3_Bleach_EtOH_wash_Crushing	Group2-UV, EtOH wash, Crushing	Group3-Bleach, EtOH wash, Crushing	0.616394
47	8829_AndrewDecon_Group3_Bleach_EtOH_wash_Crushing	8827_AndrewDecon_Group2_UV_EtOH_wash_Crushing	Group3-Bleach, EtOH wash, Crushing	Group2-UV, EtOH wash, Crushing	0.616394
37	Jewbury8838	8819_AndrewDecon_Group1_EtOH_wash_Crushing	Group4_UV_bleach_EtOH_wash_Crushing	Group1-EtOH wash, Crushing	0.616394
67	8820_AndrewDecon_Group2_UV_EtOH_wash_Crushing	Jewbury8830	Group2-UV, EtOH wash, Crushing	Group4_UV_bleach_EtOH_wash_Crushing	0.618716
55	Jewbury8830	8820_AndrewDecon_Group2_UV_EtOH_wash_Crushing	Group4_UV_bleach_EtOH_wash_Crushing	Group2-UV, EtOH wash, Crushing	0.618716
14	8857_AndrewDecon_Group3_Bleach_EtOH_wash_Crushing	8856_AndrewDecon_Group3_Bleach_EtOH_wash_Crushing	Group3-Bleach, EtOH wash, Crushing	Group3-Bleach, EtOH wash, Crushing	0.623192
89	8844_AndrewDecon_Group2_UV_EtOH_wash_Crushing	Jewbury8815	Group2-UV, EtOH wash, Crushing	Group4_UV_bleach_EtOH_wash_Crushing	0.623886
49	Jewbury8815	8844_AndrewDecon_Group2_UV_EtOH_wash_Crushing	Group4_UV_bleach_EtOH_wash_Crushing	Group2-UV, EtOH wash, Crushing	0.623886
63	8840_AndrewDecon_Group1_EtOH_wash_Crushing	8856_AndrewDecon_Group3_Bleach_EtOH_wash_Crushing	Group1-EtOH wash, Crushing	Group3-Bleach, EtOH wash, Crushing	0.624311
39	8856_AndrewDecon_Group3_Bleach_EtOH_wash_Crushing	8840_AndrewDecon_Group1_EtOH_wash_Crushing	Group3-Bleach, EtOH wash, Crushing	Group1-EtOH wash, Crushing	0.624311
65	8820_AndrewDecon_Group2_UV_EtOH_wash_Crushing	Jewbury8815	Group2-UV, EtOH wash, Crushing	Group4_UV_bleach_EtOH_wash_Crushing	0.62764
45	Jewbury8815	8820_AndrewDecon_Group2_UV_EtOH_wash_Crushing	Group4_UV_bleach_EtOH_wash_Crushing	Group2-UV, EtOH wash, Crushing	0.62764
92	8840_AndrewDecon_Group1_EtOH_wash_Crushing	Jewbury8835	Group1-EtOH wash, Crushing	Group4_UV_bleach_EtOH_wash_Crushing	0.628787
34	Jewbury8835	8840_AndrewDecon_Group1_EtOH_wash_Crushing	Group4_UV_bleach_EtOH_wash_Crushing	Group1-EtOH wash, Crushing	0.628787
58	8833_AndrewDecon_Group1_EtOH_wash_Crushing	8857_AndrewDecon_Group3_Bleach_EtOH_wash_Crushing	Group1-EtOH wash, Crushing	Group3-Bleach, EtOH wash, Crushing	0.630048
43	8857_AndrewDecon_Group3_Bleach_EtOH_wash_Crushing	8833_AndrewDecon_Group1_EtOH_wash_Crushing	Group3-Bleach, EtOH wash, Crushing	Group1-EtOH wash, Crushing	0.630048
71	8816_AndrewDecon_Group1_EtOH_wash_Crushing	Jewbury8815	Group1-EtOH wash, Crushing	Group4_UV_bleach_EtOH_wash_Crushing	0.63111
16	Jewbury8815	8816_AndrewDecon_Group1_EtOH_wash_Crushing	Group4_UV_bleach_EtOH_wash_Crushing	Group1-EtOH wash, Crushing	0.63111
44	8825_AndrewDecon_Group2_UV_EtOH_wash_Crushing	8855_AndrewDecon_Group3_Bleach_EtOH_wash_Crushing	Group2-UV, EtOH wash, Crushing	Group3-Bleach, EtOH wash, Crushing	0.632031
61	8855_AndrewDecon_Group3_Bleach_EtOH_wash_Crushing	8825_AndrewDecon_Group2_UV_EtOH_wash_Crushing	Group3-Bleach, EtOH wash, Crushing	Group2-UV, EtOH wash, Crushing	0.632031
111	8829_AndrewDecon_Group3_Bleach_EtOH_wash_Crushing	8809_AndrewDecon_Group5_EDTA_EtOH_wash_Crushing	Group3-Bleach, EtOH wash, Crushing	Group5-EDTA EtOH wash, Crushing	0.633858
60	8809_AndrewDecon_Group5_EDTA_EtOH_wash_Crushing	8829_AndrewDecon_Group3_Bleach_EtOH_wash_Crushing	Group5-EDTA EtOH wash, Crushing	Group3-Bleach, EtOH wash, Crushing	0.633858
81	8831_AndrewDecon_Group3_Bleach_EtOH_wash_Crushing	Jewbury8815	Group3-Bleach, EtOH wash, Crushing	Group4_UV_bleach_EtOH_wash_Crushing	0.635628
76	Jewbury8815	8831_AndrewDecon_Group3_Bleach_EtOH_wash_Crushing	Group4_UV_bleach_EtOH_wash_Crushing	Group3-Bleach, EtOH wash, Crushing	0.635628
97	8855_AndrewDecon_Group3_Bleach_EtOH_wash_Crushing	Jewbury8838	Group3-Bleach, EtOH wash, Crushing	Group4_UV_bleach_EtOH_wash_Crushing	0.635841
102	Jewbury8838	8855_AndrewDecon_Group3_Bleach_EtOH_wash_Crushing	Group4_UV_bleach_EtOH_wash_Crushing	Group3-Bleach, EtOH wash, Crushing	0.635841
83	8833_AndrewDecon_Group1_EtOH_wash_Crushing	Jewbury8815	Group1-EtOH wash, Crushing	Group4_UV_bleach_EtOH_wash_Crushing	0.635912
18	Jewbury8815	8833_AndrewDecon_Group1_EtOH_wash_Crushing	Group4_UV_bleach_EtOH_wash_Crushing	Group1-EtOH wash, Crushing	0.635912
85	8843_AndrewDecon_Group2_UV_EtOH_wash_Crushing	Jewbury8830	Group2-UV, EtOH wash, Crushing	Group4_UV_bleach_EtOH_wash_Crushing	0.63781
58	Jewbury8830	8843_AndrewDecon_Group2_UV_EtOH_wash_Crushing	Group4_UV_bleach_EtOH_wash_Crushing	Group2-UV, EtOH wash, Crushing	0.63781
107	8819_AndrewDecon_Group1_EtOH_wash_Crushing	8811_AndrewDecon_Group5_EDTA_EtOH_wash_Crushing	Group1-EtOH wash, Crushing	Group5-EDTA EtOH wash, Crushing	0.638801
22	8811_AndrewDecon_Group5_EDTA_EtOH_wash_Crushing	8819_AndrewDecon_Group1_EtOH_wash_Crushing	Group5-EDTA EtOH wash, Crushing	Group1-EtOH wash, Crushing	0.638801
122	8834_AndrewDecon_Group3_Bleach_EtOH_wash_Crushing	8810_AndrewDecon_Group5_EDTA_EtOH_wash_Crushing	Group3-Bleach, EtOH wash, Crushing	Group5-EDTA EtOH wash, Crushing	0.639736
68	8810_AndrewDecon_Group5_EDTA_EtOH_wash_Crushing	8834_AndrewDecon_Group3_Bleach_EtOH_wash_Crushing	Group5-EDTA EtOH wash, Crushing	Group3-Bleach, EtOH wash, Crushing	0.639736
9	8856_AndrewDecon_Group3_Bleach_EtOH_wash_Crushing	8855_AndrewDecon_Group3_Bleach_EtOH_wash_Crushing	Group3-Bleach, EtOH wash, Crushing	Group3-Bleach, EtOH wash, Crushing	0.643433
113	Jewbury8815	8811_AndrewDecon_Group5_EDTA_EtOH_wash_Crushing	Group4_UV_bleach_EtOH_wash_Crushing	Group5-EDTA EtOH wash, Crushing	0.648815
102	8811_AndrewDecon_Group5_EDTA_EtOH_wash_Crushing	Jewbury8815	Group5-EDTA EtOH wash, Crushing	Group4_UV_bleach_EtOH_wash_Crushing	0.648815
71	8825_AndrewDecon_Group2_UV_EtOH_wash_Crushing	Jewbury8815	Group2-UV, EtOH wash, Crushing	Group4_UV_bleach_EtOH_wash_Crushing	0.6506
46	Jewbury8815	8825_AndrewDecon_Group2_UV_EtOH_wash_Crushing	Group4_UV_bleach_EtOH_wash_Crushing	Group2-UV, EtOH wash, Crushing	0.6506
101	8856_AndrewDecon_Group3_Bleach_EtOH_wash_Crushing	Jewbury8830	Group3-Bleach, EtOH wash, Crushing	Group4_UV_bleach_EtOH_wash_Crushing	0.651223
91	Jewbury8830	8856_AndrewDecon_Group3_Bleach_EtOH_wash_Crushing	Group4_UV_bleach_EtOH_wash_Crushing	Group3-Bleach, EtOH wash, Crushing	0.651223
128	8855_AndrewDecon_Group3_Bleach_EtOH_wash_Crushing	8811_AndrewDecon_Group5_EDTA_EtOH_wash_Crushing	Group3-Bleach, EtOH wash, Crushing	Group5-EDTA EtOH wash, Crushing	0.651917
75	8811_AndrewDecon_Group5_EDTA_EtOH_wash_Crushing	8855_AndrewDecon_Group3_Bleach_EtOH_wash_Crushing	Group5-EDTA EtOH wash, Crushing	Group3-Bleach, EtOH wash, Crushing	0.651917
3	8818_AndrewDecon_Group5_EDTA_EtOH_wash_Crushing	8809_AndrewDecon_Group5_EDTA_EtOH_wash_Crushing	Group5-EDTA EtOH wash, Crushing	Group5-EDTA EtOH wash, Crushing	0.654552
6	Jewbury8838	Jewbury8815	Group4_UV_bleach_EtOH_wash_Crushing	Group4_UV_bleach_EtOH_wash_Crushing	0.657512
52	8827_AndrewDecon_Group2_UV_EtOH_wash_Crushing	8857_AndrewDecon_Group3_Bleach_EtOH_wash_Crushing	Group2-UV, EtOH wash, Crushing	Group3-Bleach, EtOH wash, Crushing	0.664353
72	8857_AndrewDecon_Group3_Bleach_EtOH_wash_Crushing	8827_AndrewDecon_Group2_UV_EtOH_wash_Crushing	Group3-Bleach, EtOH wash, Crushing	Group2-UV, EtOH wash, Crushing	0.664353
51	8819_AndrewDecon_Group1_EtOH_wash_Crushing	8856_AndrewDecon_Group3_Bleach_EtOH_wash_Crushing	Group1-EtOH wash, Crushing	Group3-Bleach, EtOH wash, Crushing	0.664849
37	8856_AndrewDecon_Group3_Bleach_EtOH_wash_Crushing	8819_AndrewDecon_Group1_EtOH_wash_Crushing	Group3-Bleach, EtOH wash, Crushing	Group1-EtOH wash, Crushing	0.664849
85	8833_AndrewDecon_Group1_EtOH_wash_Crushing	Jewbury8830	Group1-EtOH wash, Crushing	Group4_UV_bleach_EtOH_wash_Crushing	0.668319
28	Jewbury8830	8833_AndrewDecon_Group1_EtOH_wash_Crushing	Group4_UV_bleach_EtOH_wash_Crushing	Group1-EtOH wash, Crushing	0.668319
131	8856_AndrewDecon_Group3_Bleach_EtOH_wash_Crushing	8809_AndrewDecon_Group5_EDTA_EtOH_wash_Crushing	Group3-Bleach, EtOH wash, Crushing	Group5-EDTA EtOH wash, Crushing	0.678673
64	8809_AndrewDecon_Group5_EDTA_EtOH_wash_Crushing	8856_AndrewDecon_Group3_Bleach_EtOH_wash_Crushing	Group5-EDTA EtOH wash, Crushing	Group3-Bleach, EtOH wash, Crushing	0.678673
88	8843_AndrewDecon_Group2_UV_EtOH_wash_Crushing	Jewbury8839	Group2-UV, EtOH wash, Crushing	Group4_UV_bleach_EtOH_wash_Crushing	0.680189
73	Jewbury8839	8843_AndrewDecon_Group2_UV_EtOH_wash_Crushing	Group4_UV_bleach_EtOH_wash_Crushing	Group2-UV, EtOH wash, Crushing	0.680189
86	8831_AndrewDecon_Group3_Bleach_EtOH_wash_Crushing	Jewbury8839	Group3-Bleach, EtOH wash, Crushing	Group4_UV_bleach_EtOH_wash_Crushing	0.680741
106	Jewbury8839	8831_AndrewDecon_Group3_Bleach_EtOH_wash_Crushing	Group4_UV_bleach_EtOH_wash_Crushing	Group3-Bleach, EtOH wash, Crushing	0.680741
117	Jewbury8822	8810_AndrewDecon_Group5_EDTA_EtOH_wash_Crushing	Group4_UV_bleach_EtOH_wash_Crushing	Group5-EDTA EtOH wash, Crushing	0.68305
97	8810_AndrewDecon_Group5_EDTA_EtOH_wash_Crushing	Jewbury8822	Group5-EDTA EtOH wash, Crushing	Group4_UV_bleach_EtOH_wash_Crushing	0.68305
76	8816_AndrewDecon_Group1_EtOH_wash_Crushing	Jewbury8839	Group1-EtOH wash, Crushing	Group4_UV_bleach_EtOH_wash_Crushing	0.68339
41	Jewbury8839	8816_AndrewDecon_Group1_EtOH_wash_Crushing	Group4_UV_bleach_EtOH_wash_Crushing	Group1-EtOH wash, Crushing	0.68339
1	8834_AndrewDecon_Group3_Bleach_EtOH_wash_Crushing	8829_AndrewDecon_Group3_Bleach_EtOH_wash_Crushing	Group3-Bleach, EtOH wash, Crushing	Group3-Bleach, EtOH wash, Crushing	0.683701
94	8844_AndrewDecon_Group2_UV_EtOH_wash_Crushing	Jewbury8839	Group2-UV, EtOH wash, Crushing	Group4_UV_bleach_EtOH_wash_Crushing	0.68441
74	Jewbury8839	8844_AndrewDecon_Group2_UV_EtOH_wash_Crushing	Group4_UV_bleach_EtOH_wash_Crushing	Group2-UV, EtOH wash, Crushing	0.68441
8	8856_AndrewDecon_Group3_Bleach_EtOH_wash_Crushing	8834_AndrewDecon_Group3_Bleach_EtOH_wash_Crushing	Group3-Bleach, EtOH wash, Crushing	Group3-Bleach, EtOH wash, Crushing	0.685359
124	8834_AndrewDecon_Group3_Bleach_EtOH_wash_Crushing	8818_AndrewDecon_Group5_EDTA_EtOH_wash_Crushing	Group3-Bleach, EtOH wash, Crushing	Group5-EDTA EtOH wash, Crushing	0.69312
80	8818_AndrewDecon_Group5_EDTA_EtOH_wash_Crushing	8834_AndrewDecon_Group3_Bleach_EtOH_wash_Crushing	Group5-EDTA EtOH wash, Crushing	Group3-Bleach, EtOH wash, Crushing	0.69312
50	8827_AndrewDecon_Group2_UV_EtOH_wash_Crushing	8855_AndrewDecon_Group3_Bleach_EtOH_wash_Crushing	Group2-UV, EtOH wash, Crushing	Group3-Bleach, EtOH wash, Crushing	0.69499
62	8855_AndrewDecon_Group3_Bleach_EtOH_wash_Crushing	8827_AndrewDecon_Group2_UV_EtOH_wash_Crushing	Group3-Bleach, EtOH wash, Crushing	Group2-UV, EtOH wash, Crushing	0.69499
51	8827_AndrewDecon_Group2_UV_EtOH_wash_Crushing	8856_AndrewDecon_Group3_Bleach_EtOH_wash_Crushing	Group2-UV, EtOH wash, Crushing	Group3-Bleach, EtOH wash, Crushing	0.695897
67	8856_AndrewDecon_Group3_Bleach_EtOH_wash_Crushing	8827_AndrewDecon_Group2_UV_EtOH_wash_Crushing	Group3-Bleach, EtOH wash, Crushing	Group2-UV, EtOH wash, Crushing	0.695897
88	8833_AndrewDecon_Group1_EtOH_wash_Crushing	Jewbury8839	Group1-EtOH wash, Crushing	Group4_UV_bleach_EtOH_wash_Crushing	0.705033
43	Jewbury8839	8833_AndrewDecon_Group1_EtOH_wash_Crushing	Group4_UV_bleach_EtOH_wash_Crushing	Group1-EtOH wash, Crushing	0.705033
96	8813_AndrewDecon_Group1_EtOH_wash_Crushing	8810_AndrewDecon_Group5_EDTA_EtOH_wash_Crushing	Group1-EtOH wash, Crushing	Group5-EDTA EtOH wash, Crushing	0.707242
15	8810_AndrewDecon_Group5_EDTA_EtOH_wash_Crushing	8813_AndrewDecon_Group1_EtOH_wash_Crushing	Group5-EDTA EtOH wash, Crushing	Group1-EtOH wash, Crushing	0.707242
104	8856_AndrewDecon_Group3_Bleach_EtOH_wash_Crushing	Jewbury8839	Group3-Bleach, EtOH wash, Crushing	Group4_UV_bleach_EtOH_wash_Crushing	0.708659
109	Jewbury8839	8856_AndrewDecon_Group3_Bleach_EtOH_wash_Crushing	Group4_UV_bleach_EtOH_wash_Crushing	Group3-Bleach, EtOH wash, Crushing	0.708659
79	8827_AndrewDecon_Group2_UV_EtOH_wash_Crushing	Jewbury8830	Group2-UV, EtOH wash, Crushing	Group4_UV_bleach_EtOH_wash_Crushing	0.710344
57	Jewbury8830	8827_AndrewDecon_Group2_UV_EtOH_wash_Crushing	Group4_UV_bleach_EtOH_wash_Crushing	Group2-UV, EtOH wash, Crushing	0.710344
8	8840_AndrewDecon_Group1_EtOH_wash_Crushing	8819_AndrewDecon_Group1_EtOH_wash_Crushing	Group1-EtOH wash, Crushing	Group1-EtOH wash, Crushing	0.71176
70	8820_AndrewDecon_Group2_UV_EtOH_wash_Crushing	Jewbury8839	Group2-UV, EtOH wash, Crushing	Group4_UV_bleach_EtOH_wash_Crushing	0.712809
70	Jewbury8839	8820_AndrewDecon_Group2_UV_EtOH_wash_Crushing	Group4_UV_bleach_EtOH_wash_Crushing	Group2-UV, EtOH wash, Crushing	0.712809
76	8829_AndrewDecon_Group3_Bleach_EtOH_wash_Crushing	Jewbury8822	Group3-Bleach, EtOH wash, Crushing	Group4_UV_bleach_EtOH_wash_Crushing	0.717171
81	Jewbury8822	8829_AndrewDecon_Group3_Bleach_EtOH_wash_Crushing	Group4_UV_bleach_EtOH_wash_Crushing	Group3-Bleach, EtOH wash, Crushing	0.717171
115	8844_AndrewDecon_Group2_UV_EtOH_wash_Crushing	8809_AndrewDecon_Group5_EDTA_EtOH_wash_Crushing	Group2-UV, EtOH wash, Crushing	Group5-EDTA EtOH wash, Crushing	0.721548
39	8809_AndrewDecon_Group5_EDTA_EtOH_wash_Crushing	8844_AndrewDecon_Group2_UV_EtOH_wash_Crushing	Group5-EDTA EtOH wash, Crushing	Group2-UV, EtOH wash, Crushing	0.721548
110	8843_AndrewDecon_Group2_UV_EtOH_wash_Crushing	8809_AndrewDecon_Group5_EDTA_EtOH_wash_Crushing	Group2-UV, EtOH wash, Crushing	Group5-EDTA EtOH wash, Crushing	0.723729
38	8809_AndrewDecon_Group5_EDTA_EtOH_wash_Crushing	8843_AndrewDecon_Group2_UV_EtOH_wash_Crushing	Group5-EDTA EtOH wash, Crushing	Group2-UV, EtOH wash, Crushing	0.723729
116	8831_AndrewDecon_Group3_Bleach_EtOH_wash_Crushing	8809_AndrewDecon_Group5_EDTA_EtOH_wash_Crushing	Group3-Bleach, EtOH wash, Crushing	Group5-EDTA EtOH wash, Crushing	0.726066
61	8809_AndrewDecon_Group5_EDTA_EtOH_wash_Crushing	8831_AndrewDecon_Group3_Bleach_EtOH_wash_Crushing	Group5-EDTA EtOH wash, Crushing	Group3-Bleach, EtOH wash, Crushing	0.726066
119	8840_AndrewDecon_Group1_EtOH_wash_Crushing	8826_AndrewDecon_Group5_EDTA_EtOH_wash_Crushing	Group1-EtOH wash, Crushing	Group5-EDTA EtOH wash, Crushing	0.72829
34	8826_AndrewDecon_Group5_EDTA_EtOH_wash_Crushing	8840_AndrewDecon_Group1_EtOH_wash_Crushing	Group5-EDTA EtOH wash, Crushing	Group1-EtOH wash, Crushing	0.72829
119	Jewbury8822	8818_AndrewDecon_Group5_EDTA_EtOH_wash_Crushing	Group4_UV_bleach_EtOH_wash_Crushing	Group5-EDTA EtOH wash, Crushing	0.728602
109	8818_AndrewDecon_Group5_EDTA_EtOH_wash_Crushing	Jewbury8822	Group5-EDTA EtOH wash, Crushing	Group4_UV_bleach_EtOH_wash_Crushing	0.728602
35	8813_AndrewDecon_Group1_EtOH_wash_Crushing	8829_AndrewDecon_Group3_Bleach_EtOH_wash_Crushing	Group1-EtOH wash, Crushing	Group3-Bleach, EtOH wash, Crushing	0.72965
15	8829_AndrewDecon_Group3_Bleach_EtOH_wash_Crushing	8813_AndrewDecon_Group1_EtOH_wash_Crushing	Group3-Bleach, EtOH wash, Crushing	Group1-EtOH wash, Crushing	0.72965
109	8827_AndrewDecon_Group2_UV_EtOH_wash_Crushing	8826_AndrewDecon_Group5_EDTA_EtOH_wash_Crushing	Group2-UV, EtOH wash, Crushing	Group5-EDTA EtOH wash, Crushing	0.729933
57	8826_AndrewDecon_Group5_EDTA_EtOH_wash_Crushing	8827_AndrewDecon_Group2_UV_EtOH_wash_Crushing	Group5-EDTA EtOH wash, Crushing	Group2-UV, EtOH wash, Crushing	0.729933
89	8840_AndrewDecon_Group1_EtOH_wash_Crushing	Jewbury8815	Group1-EtOH wash, Crushing	Group4_UV_bleach_EtOH_wash_Crushing	0.732043
19	Jewbury8815	8840_AndrewDecon_Group1_EtOH_wash_Crushing	Group4_UV_bleach_EtOH_wash_Crushing	Group1-EtOH wash, Crushing	0.732043
55	8843_AndrewDecon_Group2_UV_EtOH_wash_Crushing	8834_AndrewDecon_Group3_Bleach_EtOH_wash_Crushing	Group2-UV, EtOH wash, Crushing	Group3-Bleach, EtOH wash, Crushing	0.735514
58	8834_AndrewDecon_Group3_Bleach_EtOH_wash_Crushing	8843_AndrewDecon_Group2_UV_EtOH_wash_Crushing	Group3-Bleach, EtOH wash, Crushing	Group2-UV, EtOH wash, Crushing	0.735514
76	8825_AndrewDecon_Group2_UV_EtOH_wash_Crushing	Jewbury8839	Group2-UV, EtOH wash, Crushing	Group4_UV_bleach_EtOH_wash_Crushing	0.736803
71	Jewbury8839	8825_AndrewDecon_Group2_UV_EtOH_wash_Crushing	Group4_UV_bleach_EtOH_wash_Crushing	Group2-UV, EtOH wash, Crushing	0.736803
100	8816_AndrewDecon_Group1_EtOH_wash_Crushing	8809_AndrewDecon_Group5_EDTA_EtOH_wash_Crushing	Group1-EtOH wash, Crushing	Group5-EDTA EtOH wash, Crushing	0.738743
11	8809_AndrewDecon_Group5_EDTA_EtOH_wash_Crushing	8816_AndrewDecon_Group1_EtOH_wash_Crushing	Group5-EDTA EtOH wash, Crushing	Group1-EtOH wash, Crushing	0.738743
14	Jewbury8839	Jewbury8838	Group4_UV_bleach_EtOH_wash_Crushing	Group4_UV_bleach_EtOH_wash_Crushing	0.742298
138	Jewbury8839	8811_AndrewDecon_Group5_EDTA_EtOH_wash_Crushing	Group4_UV_bleach_EtOH_wash_Crushing	Group5-EDTA EtOH wash, Crushing	0.747426
107	8811_AndrewDecon_Group5_EDTA_EtOH_wash_Crushing	Jewbury8839	Group5-EDTA EtOH wash, Crushing	Group4_UV_bleach_EtOH_wash_Crushing	0.747426
2	8834_AndrewDecon_Group3_Bleach_EtOH_wash_Crushing	8831_AndrewDecon_Group3_Bleach_EtOH_wash_Crushing	Group3-Bleach, EtOH wash, Crushing	Group3-Bleach, EtOH wash, Crushing	0.750188
61	8844_AndrewDecon_Group2_UV_EtOH_wash_Crushing	8834_AndrewDecon_Group3_Bleach_EtOH_wash_Crushing	Group2-UV, EtOH wash, Crushing	Group3-Bleach, EtOH wash, Crushing	0.750613
59	8834_AndrewDecon_Group3_Bleach_EtOH_wash_Crushing	8844_AndrewDecon_Group2_UV_EtOH_wash_Crushing	Group3-Bleach, EtOH wash, Crushing	Group2-UV, EtOH wash, Crushing	0.750613
62	8840_AndrewDecon_Group1_EtOH_wash_Crushing	8855_AndrewDecon_Group3_Bleach_EtOH_wash_Crushing	Group1-EtOH wash, Crushing	Group3-Bleach, EtOH wash, Crushing	0.751066
34	8855_AndrewDecon_Group3_Bleach_EtOH_wash_Crushing	8840_AndrewDecon_Group1_EtOH_wash_Crushing	Group3-Bleach, EtOH wash, Crushing	Group1-EtOH wash, Crushing	0.751066
110	8833_AndrewDecon_Group1_EtOH_wash_Crushing	8809_AndrewDecon_Group5_EDTA_EtOH_wash_Crushing	Group1-EtOH wash, Crushing	Group5-EDTA EtOH wash, Crushing	0.751123
13	8809_AndrewDecon_Group5_EDTA_EtOH_wash_Crushing	8833_AndrewDecon_Group1_EtOH_wash_Crushing	Group5-EDTA EtOH wash, Crushing	Group1-EtOH wash, Crushing	0.751123
95	8820_AndrewDecon_Group2_UV_EtOH_wash_Crushing	8809_AndrewDecon_Group5_EDTA_EtOH_wash_Crushing	Group2-UV, EtOH wash, Crushing	Group5-EDTA EtOH wash, Crushing	0.752241
35	8809_AndrewDecon_Group5_EDTA_EtOH_wash_Crushing	8820_AndrewDecon_Group2_UV_EtOH_wash_Crushing	Group5-EDTA EtOH wash, Crushing	Group2-UV, EtOH wash, Crushing	0.752241
82	8827_AndrewDecon_Group2_UV_EtOH_wash_Crushing	Jewbury8839	Group2-UV, EtOH wash, Crushing	Group4_UV_bleach_EtOH_wash_Crushing	0.755499
72	Jewbury8839	8827_AndrewDecon_Group2_UV_EtOH_wash_Crushing	Group4_UV_bleach_EtOH_wash_Crushing	Group2-UV, EtOH wash, Crushing	0.755499
43	8816_AndrewDecon_Group1_EtOH_wash_Crushing	8834_AndrewDecon_Group3_Bleach_EtOH_wash_Crushing	Group1-EtOH wash, Crushing	Group3-Bleach, EtOH wash, Crushing	0.759366
26	8834_AndrewDecon_Group3_Bleach_EtOH_wash_Crushing	8816_AndrewDecon_Group1_EtOH_wash_Crushing	Group3-Bleach, EtOH wash, Crushing	Group1-EtOH wash, Crushing	0.759366
55	8833_AndrewDecon_Group1_EtOH_wash_Crushing	8834_AndrewDecon_Group3_Bleach_EtOH_wash_Crushing	Group1-EtOH wash, Crushing	Group3-Bleach, EtOH wash, Crushing	0.76125
28	8834_AndrewDecon_Group3_Bleach_EtOH_wash_Crushing	8833_AndrewDecon_Group1_EtOH_wash_Crushing	Group3-Bleach, EtOH wash, Crushing	Group1-EtOH wash, Crushing	0.76125
98	8813_AndrewDecon_Group1_EtOH_wash_Crushing	8818_AndrewDecon_Group5_EDTA_EtOH_wash_Crushing	Group1-EtOH wash, Crushing	Group5-EDTA EtOH wash, Crushing	0.762638
25	8818_AndrewDecon_Group5_EDTA_EtOH_wash_Crushing	8813_AndrewDecon_Group1_EtOH_wash_Crushing	Group5-EDTA EtOH wash, Crushing	Group1-EtOH wash, Crushing	0.762638
37	8820_AndrewDecon_Group2_UV_EtOH_wash_Crushing	8834_AndrewDecon_Group3_Bleach_EtOH_wash_Crushing	Group2-UV, EtOH wash, Crushing	Group3-Bleach, EtOH wash, Crushing	0.762808
55	8834_AndrewDecon_Group3_Bleach_EtOH_wash_Crushing	8820_AndrewDecon_Group2_UV_EtOH_wash_Crushing	Group3-Bleach, EtOH wash, Crushing	Group2-UV, EtOH wash, Crushing	0.762808
64	8840_AndrewDecon_Group1_EtOH_wash_Crushing	8857_AndrewDecon_Group3_Bleach_EtOH_wash_Crushing	Group1-EtOH wash, Crushing	Group3-Bleach, EtOH wash, Crushing	0.77353
44	8857_AndrewDecon_Group3_Bleach_EtOH_wash_Crushing	8840_AndrewDecon_Group1_EtOH_wash_Crushing	Group3-Bleach, EtOH wash, Crushing	Group1-EtOH wash, Crushing	0.77353
77	8827_AndrewDecon_Group2_UV_EtOH_wash_Crushing	Jewbury8815	Group2-UV, EtOH wash, Crushing	Group4_UV_bleach_EtOH_wash_Crushing	0.774621
47	Jewbury8815	8827_AndrewDecon_Group2_UV_EtOH_wash_Crushing	Group4_UV_bleach_EtOH_wash_Crushing	Group2-UV, EtOH wash, Crushing	0.774621
100	8825_AndrewDecon_Group2_UV_EtOH_wash_Crushing	8809_AndrewDecon_Group5_EDTA_EtOH_wash_Crushing	Group2-UV, EtOH wash, Crushing	Group5-EDTA EtOH wash, Crushing	0.777184
36	8809_AndrewDecon_Group5_EDTA_EtOH_wash_Crushing	8825_AndrewDecon_Group2_UV_EtOH_wash_Crushing	Group5-EDTA EtOH wash, Crushing	Group2-UV, EtOH wash, Crushing	0.777184
1	8811_AndrewDecon_Group5_EDTA_EtOH_wash_Crushing	8809_AndrewDecon_Group5_EDTA_EtOH_wash_Crushing	Group5-EDTA EtOH wash, Crushing	Group5-EDTA EtOH wash, Crushing	0.782411
43	8825_AndrewDecon_Group2_UV_EtOH_wash_Crushing	8834_AndrewDecon_Group3_Bleach_EtOH_wash_Crushing	Group2-UV, EtOH wash, Crushing	Group3-Bleach, EtOH wash, Crushing	0.782808
56	8834_AndrewDecon_Group3_Bleach_EtOH_wash_Crushing	8825_AndrewDecon_Group2_UV_EtOH_wash_Crushing	Group3-Bleach, EtOH wash, Crushing	Group2-UV, EtOH wash, Crushing	0.782808
131	Jewbury8838	8809_AndrewDecon_Group5_EDTA_EtOH_wash_Crushing	Group4_UV_bleach_EtOH_wash_Crushing	Group5-EDTA EtOH wash, Crushing	0.78921
94	8809_AndrewDecon_Group5_EDTA_EtOH_wash_Crushing	Jewbury8838	Group5-EDTA EtOH wash, Crushing	Group4_UV_bleach_EtOH_wash_Crushing	0.78921
100	8856_AndrewDecon_Group3_Bleach_EtOH_wash_Crushing	Jewbury8822	Group3-Bleach, EtOH wash, Crushing	Group4_UV_bleach_EtOH_wash_Crushing	0.789791
85	Jewbury8822	8856_AndrewDecon_Group3_Bleach_EtOH_wash_Crushing	Group4_UV_bleach_EtOH_wash_Crushing	Group3-Bleach, EtOH wash, Crushing	0.789791
61	8840_AndrewDecon_Group1_EtOH_wash_Crushing	8834_AndrewDecon_Group3_Bleach_EtOH_wash_Crushing	Group1-EtOH wash, Crushing	Group3-Bleach, EtOH wash, Crushing	0.790456
29	8834_AndrewDecon_Group3_Bleach_EtOH_wash_Crushing	8840_AndrewDecon_Group1_EtOH_wash_Crushing	Group3-Bleach, EtOH wash, Crushing	Group1-EtOH wash, Crushing	0.790456
123	8834_AndrewDecon_Group3_Bleach_EtOH_wash_Crushing	8811_AndrewDecon_Group5_EDTA_EtOH_wash_Crushing	Group3-Bleach, EtOH wash, Crushing	Group5-EDTA EtOH wash, Crushing	0.79149
74	8811_AndrewDecon_Group5_EDTA_EtOH_wash_Crushing	8834_AndrewDecon_Group3_Bleach_EtOH_wash_Crushing	Group5-EDTA EtOH wash, Crushing	Group3-Bleach, EtOH wash, Crushing	0.79149
39	8813_AndrewDecon_Group1_EtOH_wash_Crushing	8856_AndrewDecon_Group3_Bleach_EtOH_wash_Crushing	Group1-EtOH wash, Crushing	Group3-Bleach, EtOH wash, Crushing	0.798671
35	8856_AndrewDecon_Group3_Bleach_EtOH_wash_Crushing	8813_AndrewDecon_Group1_EtOH_wash_Crushing	Group3-Bleach, EtOH wash, Crushing	Group1-EtOH wash, Crushing	0.798671
91	8834_AndrewDecon_Group3_Bleach_EtOH_wash_Crushing	Jewbury8838	Group3-Bleach, EtOH wash, Crushing	Group4_UV_bleach_EtOH_wash_Crushing	0.800045
101	Jewbury8838	8834_AndrewDecon_Group3_Bleach_EtOH_wash_Crushing	Group4_UV_bleach_EtOH_wash_Crushing	Group3-Bleach, EtOH wash, Crushing	0.800045
91	8840_AndrewDecon_Group1_EtOH_wash_Crushing	Jewbury8830	Group1-EtOH wash, Crushing	Group4_UV_bleach_EtOH_wash_Crushing	0.803855
29	Jewbury8830	8840_AndrewDecon_Group1_EtOH_wash_Crushing	Group4_UV_bleach_EtOH_wash_Crushing	Group1-EtOH wash, Crushing	0.803855
115	8840_AndrewDecon_Group1_EtOH_wash_Crushing	8809_AndrewDecon_Group5_EDTA_EtOH_wash_Crushing	Group1-EtOH wash, Crushing	Group5-EDTA EtOH wash, Crushing	0.809663
14	8809_AndrewDecon_Group5_EDTA_EtOH_wash_Crushing	8840_AndrewDecon_Group1_EtOH_wash_Crushing	Group5-EDTA EtOH wash, Crushing	Group1-EtOH wash, Crushing	0.809663
49	8827_AndrewDecon_Group2_UV_EtOH_wash_Crushing	8834_AndrewDecon_Group3_Bleach_EtOH_wash_Crushing	Group2-UV, EtOH wash, Crushing	Group3-Bleach, EtOH wash, Crushing	0.821348
57	8834_AndrewDecon_Group3_Bleach_EtOH_wash_Crushing	8827_AndrewDecon_Group2_UV_EtOH_wash_Crushing	Group3-Bleach, EtOH wash, Crushing	Group2-UV, EtOH wash, Crushing	0.821348
105	8827_AndrewDecon_Group2_UV_EtOH_wash_Crushing	8809_AndrewDecon_Group5_EDTA_EtOH_wash_Crushing	Group2-UV, EtOH wash, Crushing	Group5-EDTA EtOH wash, Crushing	0.823274
37	8809_AndrewDecon_Group5_EDTA_EtOH_wash_Crushing	8827_AndrewDecon_Group2_UV_EtOH_wash_Crushing	Group5-EDTA EtOH wash, Crushing	Group2-UV, EtOH wash, Crushing	0.823274
84	8843_AndrewDecon_Group2_UV_EtOH_wash_Crushing	Jewbury8822	Group2-UV, EtOH wash, Crushing	Group4_UV_bleach_EtOH_wash_Crushing	0.824153
53	Jewbury8822	8843_AndrewDecon_Group2_UV_EtOH_wash_Crushing	Group4_UV_bleach_EtOH_wash_Crushing	Group2-UV, EtOH wash, Crushing	0.824153
72	8816_AndrewDecon_Group1_EtOH_wash_Crushing	Jewbury8822	Group1-EtOH wash, Crushing	Group4_UV_bleach_EtOH_wash_Crushing	0.827099
21	Jewbury8822	8816_AndrewDecon_Group1_EtOH_wash_Crushing	Group4_UV_bleach_EtOH_wash_Crushing	Group1-EtOH wash, Crushing	0.827099
0	8816_AndrewDecon_Group1_EtOH_wash_Crushing	8813_AndrewDecon_Group1_EtOH_wash_Crushing	Group1-EtOH wash, Crushing	Group1-EtOH wash, Crushing	0.829932
94	8840_AndrewDecon_Group1_EtOH_wash_Crushing	Jewbury8839	Group1-EtOH wash, Crushing	Group4_UV_bleach_EtOH_wash_Crushing	0.833983
44	Jewbury8839	8840_AndrewDecon_Group1_EtOH_wash_Crushing	Group4_UV_bleach_EtOH_wash_Crushing	Group1-EtOH wash, Crushing	0.833983
13	8813_AndrewDecon_Group1_EtOH_wash_Crushing	8843_AndrewDecon_Group2_UV_EtOH_wash_Crushing	Group1-EtOH wash, Crushing	Group2-UV, EtOH wash, Crushing	0.835356
25	8843_AndrewDecon_Group2_UV_EtOH_wash_Crushing	8813_AndrewDecon_Group1_EtOH_wash_Crushing	Group2-UV, EtOH wash, Crushing	Group1-EtOH wash, Crushing	0.835356
82	8831_AndrewDecon_Group3_Bleach_EtOH_wash_Crushing	Jewbury8822	Group3-Bleach, EtOH wash, Crushing	Group4_UV_bleach_EtOH_wash_Crushing	0.842254
82	Jewbury8822	8831_AndrewDecon_Group3_Bleach_EtOH_wash_Crushing	Group4_UV_bleach_EtOH_wash_Crushing	Group3-Bleach, EtOH wash, Crushing	0.842254
90	8844_AndrewDecon_Group2_UV_EtOH_wash_Crushing	Jewbury8822	Group2-UV, EtOH wash, Crushing	Group4_UV_bleach_EtOH_wash_Crushing	0.845002
54	Jewbury8822	8844_AndrewDecon_Group2_UV_EtOH_wash_Crushing	Group4_UV_bleach_EtOH_wash_Crushing	Group2-UV, EtOH wash, Crushing	0.845002
36	8813_AndrewDecon_Group1_EtOH_wash_Crushing	8831_AndrewDecon_Group3_Bleach_EtOH_wash_Crushing	Group1-EtOH wash, Crushing	Group3-Bleach, EtOH wash, Crushing	0.845356
20	8831_AndrewDecon_Group3_Bleach_EtOH_wash_Crushing	8813_AndrewDecon_Group1_EtOH_wash_Crushing	Group3-Bleach, EtOH wash, Crushing	Group1-EtOH wash, Crushing	0.845356
14	8813_AndrewDecon_Group1_EtOH_wash_Crushing	8844_AndrewDecon_Group2_UV_EtOH_wash_Crushing	Group1-EtOH wash, Crushing	Group2-UV, EtOH wash, Crushing	0.847127
30	8844_AndrewDecon_Group2_UV_EtOH_wash_Crushing	8813_AndrewDecon_Group1_EtOH_wash_Crushing	Group2-UV, EtOH wash, Crushing	Group1-EtOH wash, Crushing	0.847127
66	8820_AndrewDecon_Group2_UV_EtOH_wash_Crushing	Jewbury8822	Group2-UV, EtOH wash, Crushing	Group4_UV_bleach_EtOH_wash_Crushing	0.852353
50	Jewbury8822	8820_AndrewDecon_Group2_UV_EtOH_wash_Crushing	Group4_UV_bleach_EtOH_wash_Crushing	Group2-UV, EtOH wash, Crushing	0.852353
84	8833_AndrewDecon_Group1_EtOH_wash_Crushing	Jewbury8822	Group1-EtOH wash, Crushing	Group4_UV_bleach_EtOH_wash_Crushing	0.858515
23	Jewbury8822	8833_AndrewDecon_Group1_EtOH_wash_Crushing	Group4_UV_bleach_EtOH_wash_Crushing	Group1-EtOH wash, Crushing	0.858515
10	8813_AndrewDecon_Group1_EtOH_wash_Crushing	8820_AndrewDecon_Group2_UV_EtOH_wash_Crushing	Group1-EtOH wash, Crushing	Group2-UV, EtOH wash, Crushing	0.859365
10	8820_AndrewDecon_Group2_UV_EtOH_wash_Crushing	8813_AndrewDecon_Group1_EtOH_wash_Crushing	Group2-UV, EtOH wash, Crushing	Group1-EtOH wash, Crushing	0.859365
3	8833_AndrewDecon_Group1_EtOH_wash_Crushing	8813_AndrewDecon_Group1_EtOH_wash_Crushing	Group1-EtOH wash, Crushing	Group1-EtOH wash, Crushing	0.861801
118	Jewbury8822	8811_AndrewDecon_Group5_EDTA_EtOH_wash_Crushing	Group4_UV_bleach_EtOH_wash_Crushing	Group5-EDTA EtOH wash, Crushing	0.875908
103	8811_AndrewDecon_Group5_EDTA_EtOH_wash_Crushing	Jewbury8822	Group5-EDTA EtOH wash, Crushing	Group4_UV_bleach_EtOH_wash_Crushing	0.875908
78	8827_AndrewDecon_Group2_UV_EtOH_wash_Crushing	Jewbury8822	Group2-UV, EtOH wash, Crushing	Group4_UV_bleach_EtOH_wash_Crushing	0.876418
52	Jewbury8822	8827_AndrewDecon_Group2_UV_EtOH_wash_Crushing	Group4_UV_bleach_EtOH_wash_Crushing	Group2-UV, EtOH wash, Crushing	0.876418
97	8813_AndrewDecon_Group1_EtOH_wash_Crushing	8811_AndrewDecon_Group5_EDTA_EtOH_wash_Crushing	Group1-EtOH wash, Crushing	Group5-EDTA EtOH wash, Crushing	0.877254
20	8811_AndrewDecon_Group5_EDTA_EtOH_wash_Crushing	8813_AndrewDecon_Group1_EtOH_wash_Crushing	Group5-EDTA EtOH wash, Crushing	Group1-EtOH wash, Crushing	0.877254
11	8813_AndrewDecon_Group1_EtOH_wash_Crushing	8825_AndrewDecon_Group2_UV_EtOH_wash_Crushing	Group1-EtOH wash, Crushing	Group2-UV, EtOH wash, Crushing	0.880384
15	8825_AndrewDecon_Group2_UV_EtOH_wash_Crushing	8813_AndrewDecon_Group1_EtOH_wash_Crushing	Group2-UV, EtOH wash, Crushing	Group1-EtOH wash, Crushing	0.880384
90	8840_AndrewDecon_Group1_EtOH_wash_Crushing	Jewbury8822	Group1-EtOH wash, Crushing	Group4_UV_bleach_EtOH_wash_Crushing	0.881531
24	Jewbury8822	8840_AndrewDecon_Group1_EtOH_wash_Crushing	Group4_UV_bleach_EtOH_wash_Crushing	Group1-EtOH wash, Crushing	0.881531
72	8825_AndrewDecon_Group2_UV_EtOH_wash_Crushing	Jewbury8822	Group2-UV, EtOH wash, Crushing	Group4_UV_bleach_EtOH_wash_Crushing	0.8819
51	Jewbury8822	8825_AndrewDecon_Group2_UV_EtOH_wash_Crushing	Group4_UV_bleach_EtOH_wash_Crushing	Group2-UV, EtOH wash, Crushing	0.8819
6	8840_AndrewDecon_Group1_EtOH_wash_Crushing	8813_AndrewDecon_Group1_EtOH_wash_Crushing	Group1-EtOH wash, Crushing	Group1-EtOH wash, Crushing	0.884917
69	8813_AndrewDecon_Group1_EtOH_wash_Crushing	Jewbury8838	Group1-EtOH wash, Crushing	Group4_UV_bleach_EtOH_wash_Crushing	0.885101
35	Jewbury8838	8813_AndrewDecon_Group1_EtOH_wash_Crushing	Group4_UV_bleach_EtOH_wash_Crushing	Group1-EtOH wash, Crushing	0.885101
7	Jewbury8838	Jewbury8822	Group4_UV_bleach_EtOH_wash_Crushing	Group4_UV_bleach_EtOH_wash_Crushing	0.888769
12	8813_AndrewDecon_Group1_EtOH_wash_Crushing	8827_AndrewDecon_Group2_UV_EtOH_wash_Crushing	Group1-EtOH wash, Crushing	Group2-UV, EtOH wash, Crushing	0.888868
20	8827_AndrewDecon_Group2_UV_EtOH_wash_Crushing	8813_AndrewDecon_Group1_EtOH_wash_Crushing	Group2-UV, EtOH wash, Crushing	Group1-EtOH wash, Crushing	0.888868

[truncated: 2 more sheets: Alpha-diveristy-kruskal-wallis, Metadata]
